# Supplementary material for: In Silico Prediction of Novel Probiotic Species Limiting Pathogenic Vibrio Growth Using Constraint-Based Genome Scale Metabolic Modeling
Source: Front Cell Infect Microbiol. 2021 Sep 29;11:752477. doi: 10.3389/fcimb.2021.752477 (PMC8512700; doi:10.3389/fcimb.2021.752477)
Supplement: Supplementary file 2 [file Table_2.xlsx]

## Sheet: S Table 1
Supplementary Table 1 : List of strains retrieved from NCBI (based on whole genome sequence availability) used in this study
	#	Organism Name	Accession #
	1	Bacillus_pseudofirmus_OF4_strain_OF4	GCA_000005825.2_ASM582v2
	2	Lactococcus_lactis_subsp_lactis_Il1403_strain_IL1403	GCA_000006865.1_ASM686v1
	3	Bacillus_cereus_ATCC_14579_strain_ATCC_14579	GCA_000007825.1_ASM782v1
	4	Bacillus_anthracis_str_Ames_strain_Ames	GCA_000007845.1_ASM784v1
	5	Lactobacillus_johnsonii_NCC_533_strain_NCC_533	GCA_000008065.1_ASM806v1
	6	Bacillus_licheniformis_DSM_13_ATCC_14580_strain_DSM_13	GCA_000008425.1_ASM842v1
	7	[Bacillus_thuringiensis]_serovar_konkukian_str_97_27_strain_97_27	GCA_000008505.1_ASM850v1
	8	Lactobacillus_salivarius_UCC118_strain_UCC118	GCA_000008925.1_ASM892v1
	9	Bacillus_subtilis_subsp_subtilis_str_168_strain_168	GCA_000009045.1_ASM904v1
	10	Bacillus_clausii_KSM_K16_strain_KSM_K16	GCA_000009825.1_ASM982v1
	11	Lactobacillus_reuteri_JCM_1112_strain_JCM_1112	GCA_000010005.1_ASM1000v1
	12	Lactobacillus_fermentum_IFO_3956_strain_IFO_3956	GCA_000010145.1_ASM1014v1
	13	Lactobacillus_rhamnosus_GG_strain_ATCC_53103	GCA_000011045.1_ASM1104v1
	14	Lactobacillus_acidophilus_NCFM_strain_NCFM	GCA_000011985.1_ASM1198v1
	15	Lactobacillus_delbrueckii_subsp_bulgaricus_ATCC_BAA_365_strain_ATCC_BAA_365	GCA_000014405.1_ASM1440v1
	16	Lactobacillus_gasseri_ATCC_33323_JCM_1131_strain_ATCC_33323	GCA_000014425.1_ASM1442v1
	17	Lactobacillus_brevis_ATCC_367_strain_ATCC_367	GCA_000014465.1_ASM1446v1
	18	Lactobacillus_paracasei_ATCC_334_strain_ATCC_334	GCA_000014525.1_ASM1452v1
	19	Lactobacillus_helveticus_DPC_4571_strain_DPC_4571	GCA_000015385.1_ASM1538v1
	20	Bacillus_velezensis_FZB42_strain_FZB42	GCA_000015785.2_ASM1578v2
	21	Bacillus_cytotoxicus_NVH_391_98_strain_NVH_391_98	GCA_000017425.1_ASM1742v1
	22	Bacillus_pumilus_SAFR_032_strain_SAFR_032	GCA_000017885.4_ASM1788v4
	23	Bacillus_mycoides_KBAB4_strain_KBAB4	GCA_000018825.1_ASM1882v1
	24	Lactobacillus_plantarum_JDM1_strain_JDM1	GCA_000023085.1_ASM2308v1
	25	Bacillus_megaterium_DSM_319_strain_DSM_319	GCA_000025805.1_ASM2580v1
	26	Lactobacillus_sakei_subsp_sakei_23K_strain_23K	GCA_000026065.1_ASM2606v1
	27	Lactobacillus_casei_BL23_strain_BL23	GCA_000026485.1_ASM2648v1
	28	[Bacillus]_selenitireducens_MLS10_strain_MLS10	GCA_000093085.1_ASM9308v1
	29	Bacillus_atrophaeus_1942_strain_1942	GCA_000165925.1_ASM16592v1
	30	Bacillus_coagulans_36D1_strain_36D1	GCA_000169195.2_ASM16919v2
	31	Bacillus_cellulosilyticus_DSM_2522_strain_DSM_2522	GCA_000177235.2_ASM17723v2
	32	Bacillus_amyloliquefaciens_TA208_strain_TA208	GCA_000195515.1_ASM19551v1
	33	Lactobacillus_buchneri_NRRL_B_30929_strain_NRRL_B_30929	GCA_000211375.1_ASM21137v1
	34	Lactobacillus_kefiranofaciens_ZW3_strain_ZW3	GCA_000214785.1_ASM21478v1
	35	Lactobacillus_ruminis_ATCC_27782_strain_ATCC_27782	GCA_000224985.1_ASM22498v1
	36	Lactobacillus_sanfranciscensis_TMW_1.1304_strain_TMW_1.1304	GCA_000225325.1_ASM22532v1
	37	Bacillus_sp_1NLA3E_strain_1NLA3E	GCA_000242895.3_ASM24289v3
	38	Lactobacillus_mucosae_LM1_strain_LM1	GCA_000248095.3_ASM24809v3
	39	Bacillus_sp_JS_strain_JS	GCA_000259365.1_ASM25936v1
	40	Lactococcus_garvieae_ATCC_49156_strain_ATCC_49156	GCA_000269925.1_ASM26992v1
	41	Bacillus_oceanisediminis_2691_strain_2691	GCA_000294775.2_ASM29477v2
	42	Bacillus_paralicheniformis_ATCC_9945a_strain_ATCC_9945a	GCA_000408885.1_ASM40888v1
	43	Bacillus_infantis_NRRL_B_14911_strain_NRRL_B_14911	GCA_000473245.1_ASM47324v1
	44	Bacillus_toyonensis_BCT_7112_strain_BCT_7112	GCA_000496285.1_ASM49628v1
	45	Bacillus_lehensis_G1_strain_G1	GCA_000706725.1_ASM70672v1
	46	Bacillus_methanolicus_MGA3_strain_MGA3	GCA_000724485.1_ASM72448v1
	47	Bacillus_pseudomycoides_strain_219298	GCA_000742855.1_ASM74285v1
	48	Bacillus_sp_X1_2014_strain_X1	GCA_000747345.1_ASM74734v1
	49	Lactobacillus_sp_wkB8_strain_wkB8	GCA_000761135.1_ASM76113v1
	50	Lactobacillus_curieae_strain_CCTCC_M_2011381	GCA_000785105.2_ASM78510v2
	51	Bacillus_sp_WP8_strain_WP8	GCA_000800825.1_ASM80082v1
	52	Bacillus_sp_Pc3_strain_Pc3	GCA_000815145.1_ASM81514v1
	53	Bacillus_sp_BH072_strain_BH072	GCA_000827045.1_ASM82704v1
	54	Bacillus_sp_OxB_1_strain_OxB_1	GCA_000829195.1_ASM82919v1
	55	Lactobacillus_hokkaidonensis_JCM_18461_strain_LOOC260	GCA_000829395.1_ASM82939v1
	56	Bacillus_bombysepticus_str_Wang_	GCA_000831065.1_ASM83106v1
	57	Lactobacillus_heilongjiangensis_strain_DSM_28069	GCA_000831645.3_ASM83164v3
	58	Bacillus_sp_YP1_strain_YP1	GCA_000877815.1_ASM87781v1
	59	Bacillus_sp_BS34A_strain_BS34A	GCA_000952895.1_BS34ACh
	60	Bacillus_intestinalis_strain_T30	GCA_000959025.1_ASM95902v1
	61	Bacillus_filamentosus_strain_Hbe603	GCA_000972245.3_ASM97224v3
	62	Bacillus_altitudinis_strain_W3	GCA_000972685.1_ASM97268v1
	63	Bacillus_sp_LM_4_2_strain_LM_4_2	GCA_000978495.1_ASM97849v1
	64	Lactococcus_piscium_MKFS47_strain_MKFS47	GCA_000981525.1_L_piscium
	65	Lactobacillus_acetotolerans_strain_NBRC_13120	GCA_001042405.1_ASM104240v1
	66	Bacillus_smithii_strain_DSM_4216	GCA_001050115.1_ASM105011v1
	67	Lactobacillus_koreensis_strain_26_25	GCA_001050435.1_ASM105043v1
	68	Lactobacillus_ginsenosidimutans_strain_EMML_3041	GCA_001050475.1_ASM105047v1
	69	Lactobacillus_gallinarum_strain_HFD4	GCA_001314245.2_ASM131424v2
	70	Lactobacillus_kunkeei_strain_MP2	GCA_001314945.1_ASM131494v1
	71	Lactobacillus_paraplantarum_strain_L_ZS9	GCA_001443645.1_ASM144364v1
	72	Bacillus_sp_SDLI1_strain_SDLI1	GCA_001553895.1_ASM155389v1
	73	Bacillus_simplex_strain_SH_B26	GCA_001578185.1_ASM157818v1
	74	Lactobacillus_oris_strain_J_1	GCA_001602195.1_ASM160219v1
	75	Bacillus_muralis_strain_G25_68	GCA_001645685.2_ASM164568v2
	76	Bacillus_sp_IHB_B_7164_strain_IHB_B_7164	GCA_001648135.1_ASM164813v1
	77	Lactobacillus_backii_strain_TMW_1.1988	GCA_001663655.1_ASM166365v1
	78	Lactobacillus_curvatus_strain_FBA2	GCA_001663835.1_ASM166383v1
	79	Lactobacillus_lindneri_strain_TMW_1.1993	GCA_001702115.1_ASM170211v1
	80	Lactobacillus_paracollinoides_strain_TMW_1.1979	GCA_001702155.1_ASM170215v1
	81	Bacillus_gibsonii_strain_FJAT_10019	GCA_001719185.1_ASM171918v1
	82	Bacillus_sp_FJAT_14266_strain_FJAT_14266	GCA_001719225.1_ASM171922v1
	83	Bacillus_beveridgei_strain_MLTeJB	GCA_001721685.1_ASM172168v1
	84	Bacillus_sp_ABP14_strain_ABP14	GCA_001831375.1_ASM183137v1
	85	Bacillus_xiamenensis_strain_VV3	GCA_001857925.1_ASM185792v1
	86	Bacillus_weihaiensis_strain_Alg07	GCA_001889165.1_ASM188916v1
	87	Bacillus_safensis_strain_KCTC_12796BP	GCA_001895885.1_ASM189588v1
	88	Bacillus_sp_H15_1_strain_H15_1	GCA_001896025.1_ASM189602v1
	89	Lactobacillus_parabuchneri_strain_FAM21731	GCA_001922025.1_ASM192202v1
	90	Lactobacillus_jensenii_strain_SNUV360	GCA_001936235.1_ASM193623v1
	91	Lactobacillus_amylophilus_DSM_20533_JCM_1125_strain_DSM_20533	GCA_001936335.1_ASM193633v1
	92	Lactobacillus_crustorum_strain_MN047	GCA_001951175.1_ASM195117v1
	93	Lactobacillus_allii_strain_WiKim39	GCA_001971585.1_ASM197158v1
	94	Bacillus_sp_275_strain_275	GCA_001999205.1_ASM199920v1
	95	Bacillus_flexus_strain_KLBMP_4941	GCA_002024265.1_ASM202426v1
	96	Bacillus_sp_FDAARGOS_235_strain_FDAARGOS_235	GCA_002073415.2_ASM207341v2
	97	Lactobacillus_amylolyticus_strain_L6	GCA_002075105.1_ASM207510v1
	98	Bacillus_krulwichiae_strain_AM31D	GCA_002109385.1_ASM210938v1
	99	Bacillus_horikoshii_strain_20a	GCA_002157855.1_ASM215785v1
	100	Bacillus_atrophaeus_strain_SRCM101359	GCA_002173495.1_ASM217349v1
	101	Bacillus_sp_MD_5_strain_MD_5	GCA_002201875.1_ASM220187v1
	102	Bacillus_sonorensis_strain_SRCM101395	GCA_002202015.1_ASM220201v1
	103	Lactobacillus_pentosus_strain_SLC13	GCA_002211885.1_ASM221188v1
	104	Lactobacillus_sakei_strain_FAM18311	GCA_002224565.1_ASM222456v1
	105	Lactobacillus_agilis_strain_La3	GCA_002240375.2_ASM224037v2
	106	Lactobacillus_sakei_strain_WiKim0063	GCA_002250035.1_ASM225003v1
	107	Bacillus_cohnii_strain_DSM_6307	GCA_002250055.1_ASM225005v1
	108	Bacillus_sp_1s_1_strain_1s_1	GCA_002269275.1_ASM226927v1
	109	Bacillus_kochii_strain_BDGP4	GCA_002276165.1_ASM227616v1
	110	Lactococcus_raffinolactis_strain_WiKim0068	GCA_002310475.1_ASM231047v1
	111	Bacillus_glycinifermentans_strain_KBN06P03352	GCA_002443095.1_ASM244309v1
	112	Lactobacillus_coryniformis_subsp_coryniformis_KCTC_3167_DSM_20001_strain_DSM_20001	GCA_002706425.1_ASM270642v1
	113	Lactobacillus_farciminis_KCTC_3681_DSM_20184_strain_DSM_20184	GCA_002706745.1_ASM270674v1
	114	Bacillus_sp_Lzh_5_strain_Lzh_5	GCA_002763675.1_ASM276367v1
	115	Bacillus_sp_HBCD_sjtu_strain_HBCD_sjtu	GCA_002833485.1_ASM283348v1
	116	Lactobacillus_alimentarius_DSM_20249_strain_DSM_20249	GCA_002849895.1_ASM284989v1
	117	Lactobacillus_hordei_strain_TMW_1.1822	GCA_002850035.1_ASM285003v1
	118	Lactobacillus_nagelii_strain_TMW_1.1827	GCA_002850055.1_ASM285005v1
	119	Bacillus_siamensis_strain_SCSIO_05746	GCA_002850535.1_ASM285053v1
	120	Lactobacillus_sp_CBA3605_strain_CBA3605	GCA_002970915.1_ASM297091v1
	121	Lactobacillus_sp_CBA3606_strain_CBA3606	GCA_002970935.1_ASM297093v1
	122	Bacillus_sp_ZY_1_1_strain_ZY_1_1	GCA_003047165.1_ASM304716v1
	123	Bacillus_sp_Y_01_strain_Y_01	GCA_003047225.1_ASM304722v1
	124	Bacillus_thermoamylovorans_strain_SSBM	GCA_003096215.1_ASM309621v1
	125	Lactobacillus_apis_strain_ESL0185	GCA_003150935.1_ASM315093v1
	126	Lactobacillus_kullabergensis_strain_ESL0186	GCA_003151025.1_ASM315102v1
	127	Lactobacillus_helsingborgensis_strain_ESL0183	GCA_003173695.1_ASM317369v1
	128	Lactobacillus_murinus_strain_CR147	GCA_003288115.1_ASM328811v1
	129	Bacillus_sp_DM2_strain_DM2	GCA_003330965.1_ASM333096v1
	130	Bacillus_butanolivorans_strain_PHB_7a	GCA_003410415.1_ASM341041v1
	131	Lactobacillus_bombi_strain_BI_2.5	GCA_003522965.1_ASM352296v1
	132	Lactobacillus_paragasseri_strain_JCM_5343	GCA_003584685.1_ASM358468v1
	133	Bacillus_sp_Y1_	GCA_003586445.1_ASM358644v1
	134	[Bacillus]_caldolyticus_strain_NEB414	GCA_003595605.1_ASM359560v1
	135	Lactobacillus_sp_HBUAS52074_strain_HBUAS52074	GCA_003606365.2_ASM360636v2
	136	Bacillus_mobilis_strain_ML_A2C4	GCA_003612955.1_ASM361295v1
	137	Lactobacillus_sp_BHWM_4_strain_BHWM_4	GCA_003627035.1_ASM362703v1
	138	Lactococcus_sp_1JSPR_7_strain_1JSPR_7	GCA_003627095.1_ASM362709v1
	139	Bacillus_circulans_strain_PK3_109	GCA_003726095.1_ASM372609v1
	140	Bacillus_sp_FDAARGOS_527_strain_FDAARGOS_527	GCA_003812125.1_ASM381212v1
	141	Bacillus_wiedmannii_bv_thuringiensis_strain_FCC41	GCA_003866015.1_ASM386601v1
	142	Bacillus_albus_strain_PFYN01	GCA_003966295.1_ASM396629v1
	143	Bacillus_mesonae_strain_H20_5	GCA_003999735.1_ASM399973v1
	144	Bacillus_asahii_strain_OM18	GCA_004006295.1_ASM400629v1
	145	Bacillus_halotolerans_strain_ZB201702	GCA_004006435.1_ASM400643v1
	146	Bacillus_aerophilus_strain_232	GCA_004101925.1_ASM410192v1
	147	Bacillus_sp_WR11_strain_WR11	GCA_004103875.1_ASM410387v1
	148	Bacillus_vallismortis_strain_DSM_11031	GCA_004116955.1_ASM411695v1
	149	Bacillus_thermocopriae_strain_DUT50_236	GCA_004116995.1_ASM411699v1
	150	Lactobacillus_jinshani_strain_HSLZ_75	GCA_004359375.1_ASM435937v1
	151	Bacillus_sp_DU_106_strain_DU_106	GCA_004799705.1_ASM479970v1
	152	Bacillus_sp_S3_strain_S3	GCA_005154805.1_ASM515480v1
	153	Lactobacillus_sp_Koumiss_strain_Koumiss	GCA_005157865.1_ASM515786v1
	154	Lactobacillus_animalis_strain_LL1	GCA_005311005.1_ASM531100v1
	155	Bacillus_paranthracis_strain_PR1	GCA_005848985.1_ASM584898v1
	156	Bacillus_sp_KBS0812_strain_KBS0812	GCA_005937795.2_ASM593779v2
	157	Lactobacillus_futsaii_strain_Y97	GCA_006007945.1_ASM600794v1
	158	Bacillus_tropicus_strain_LM1212_W3	GCA_006457285.1_ASM645728v1
	159	Lactococcus_sp_KACC_19320_strain_KACC_19320	GCA_006965445.1_ASM696544v1
	160	Bacillus_sp_M4U3P1_strain_M4U3P1	GCA_006965545.1_ASM696554v1
	161	Bacillus_sp_BD59S_strain_BD59S	GCA_007363175.1_ASM736317v1
	162	Bacillus_sp_FJAT_25496_strain_FJAT_25496	GCA_007995155.1_ASM799515v1
	163	Lactobacillus_malefermentans_strain_CBA3618	GCA_008033155.1_ASM803315v1
	164	Bacillus_sp_AR4_2_strain_AR4_2	GCA_008274865.1_ASM827486v1
	165	Bacillus_sp_SH8_8_strain_SH8_8	GCA_008274885.1_ASM827488v1
	166	Bacillus_sp_JAS24_2_strain_JAS24_2	GCA_008274905.1_ASM827490v1
	167	Bacillus_sp_BS98_strain_BS98	GCA_008432245.1_ASM843224v1
	168	Lactobacillus_nenjiangensis_strain_SH_Y15	GCA_008632615.1_ASM863261v1
	169	Lactobacillus_hilgardii_strain_LH500	GCA_008694025.1_ASM869402v1
	170	Lactobacillus_harbinensis_strain_NSMJ42	GCA_008694105.1_ASM869410v1
	171	Lactobacillus_dextrinicus_strain_LH506	GCA_008831385.1_ASM883138v1
	172	Lactobacillus_frumenti_strain_LF145	GCA_008876665.1_ASM887666v1
	173	Lactobacillus_graminis_strain_LG542	GCA_009025875.1_ASM902587v1
	174	Lactobacillus_mali_strain_LM596	GCA_009184705.1_ASM918470v1
	175	Lactobacillus_vaginalis_strain_LV515	GCA_009362935.1_ASM936293v1
	176	Bacillus_sp_THAF10_strain_THAF10	GCA_009363695.1_ASM936369v1
	177	Lactobacillus_pontis_strain_LP475	GCA_009428965.1_ASM942896v1
	178	Lactobacillus_fructivorans_strain_LF543	GCA_009496955.1_ASM949695v1
	179	Lactobacillus_gastricus_strain_LG045	GCA_009648555.1_ASM964855v1
	180	Bacillus_sp_N3536_strain_N3536	GCA_009676825.1_ASM967682v1
	181	Bacillus_sp_DSL_17_strain_DSL_17	GCA_009720625.1_ASM972062v1
	182	Lactobacillus_kefiri_strain_DH5	GCA_009739535.1_ASM973953v1
	183	Bacillus_sp_ms_22_strain_ms_22	GCA_009759805.1_ASM975980v1
	184	Bacillus_sp_N1_1_strain_N1_1	GCA_009818105.1_ASM981810v1
	185	Lactobacillus_sp_JM1_strain_JM1	GCA_009834385.1_ASM983438v1
	186	Bacillus_vietnamensis_strain_151_6	GCA_009858215.1_ASM985821v1
	187	Bacillus_sp_A260_strain_A260	GCA_009861435.1_ASM986143v1
	188	Bacillus_pacificus_strain_NC_15909	GCA_009884315.1_ASM988431v1
	189	Lactobacillus_oligofermentans_DSM_15707_LMG_22743_	GCA_900015005.1
	190	Lactobacillus_acidipiscis_strain_ACA_DC_1533	GCA_900116935.1_Chromosome
	191	Lactobacillus_zymae_strain_ACA_DC_3411	GCA_900183405.1_ASM90018340v1
	192	Bacillus_lentus_strain_NCTC4824	GCA_900478165.1_48290_A02
	193	Bacillus_freudenreichii_strain_NCTC4823	GCA_900636945.1_45532_G01
	194	Vibrio_harveyi_QT520	GCF_009184745.1_ASM918474v1

## Sheet: S Table 2
Supplementary Table 4: Model Statistics - Number of reactions and metabolites present in each of the GSM generated with CarveMe
	S.No	Organism Names	Reactions(#)	Metabolites(#)
	1	Bacillus_aerophilus_strain_232	1939	1341
	2	Bacillus_albus_strain_PFYN01	1737	1187
	3	Bacillus_altitudinis_strain_W3	1959	1355
	4	Bacillus_amyloliquefaciens_TA208_strain_TA208	1953	1372
	5	Bacillus_anthracis_str_Ames_strain_Ames	2086	1420
	6	Bacillus_asahii_strain_OM18	1743	1154
	7	Bacillus_atrophaeus_1942_strain_1942	1961	1364
	8	Bacillus_atrophaeus_strain_SRCM101359	1990	1377
	9	Bacillus_beveridgei_strain_MLTeJB	2004	1384
	10	Bacillus_bombysepticus_str_Wang_	2122	1422
	11	Bacillus_butanolivorans_strain_PHB_7a	1905	1249
	12	Bacillus_cellulosilyticus_DSM_2522_strain_DSM_2522	2061	1417
	13	Bacillus_cereus_ATCC_14579_strain_ATCC_14579	1718	1183
	14	Bacillus_circulans_strain_PK3_109	2052	1395
	15	Bacillus_clausii_KSM_K16_strain_KSM_K16	2025	1393
	16	Bacillus_coagulans_36D1_strain_36D1	2053	1394
	17	Bacillus_cohnii_strain_DSM_6307	1805	1214
	18	Bacillus_cytotoxicus_NVH_391_98_strain_NVH_391_98	1958	1330
	19	Bacillus_filamentosus_strain_Hbe603	2067	1417
	20	Bacillus_flexus_strain_KLBMP_4941	2193	1483
	21	Bacillus_freudenreichii_strain_NCTC4823	1642	1120
	22	Bacillus_gibsonii_strain_FJAT_10019	2055	1391
	23	Bacillus_glycinifermentans_strain_KBN06P03352	1974	1377
	24	Bacillus_halotolerans_strain_ZB201702	2074	1422
	25	Bacillus_horikoshii_strain_20a	1996	1387
	26	Bacillus_infantis_NRRL_B_14911_strain_NRRL_B_14911	1868	1277
	27	Bacillus_intestinalis_strain_T30	2122	1452
	28	Bacillus_kochii_strain_BDGP4	1801	1231
	29	Bacillus_krulwichiae_strain_AM31D	2096	1417
	30	Bacillus_lehensis_G1_strain_G1	1939	1301
	31	Bacillus_lentus_strain_NCTC4824	2047	1420
	32	Bacillus_licheniformis_DSM_13_ATCC_14580_strain_DSM_13	2005	1402
	33	Bacillus_megaterium_DSM_319_strain_DSM_319	1778	1191
	34	Bacillus_mesonae_strain_H20_5	1990	1283
	35	Bacillus_methanolicus_MGA3_strain_MGA3	2067	1342
	36	Bacillus_mobilis_strain_ML_A2C4	1869	1327
	37	Bacillus_muralis_strain_G25_68	2108	1426
	38	Bacillus_mycoides_KBAB4_strain_KBAB4	2146	1423
	39	Bacillus_oceanisediminis_2691_strain_2691	2179	1465
	40	Bacillus_pacificus_strain_NCCP_15909	2007	1318
	41	Bacillus_paralicheniformis_ATCC_9945a_strain_ATCC_9945a	2059	1397
	42	Bacillus_paranthracis_strain_PR1	1795	1208
	43	Bacillus_pseudofirmus_OF4_strain_OF4	2143	1445
	44	Bacillus_pseudomycoides_strain_219298	1692	1157
	45	Bacillus_pumilus_SAFR_032_strain_SAFR_032	1857	1241
	46	Bacillus_safensis_strain_KCTC_12796BP	1954	1339
	47	Bacillus_siamensis_strain_SCSIO_05746	1759	1196
	48	Bacillus_simplex_strain_SH_B26	1858	1255
	49	Bacillus_smithii_strain_DSM_4216	1718	1181
	50	Bacillus_sonorensis_strain_SRCM101395	2116	1410
	51	Bacillus_sp_1NLA3E_strain_1NLA3E	1901	1329
	52	Bacillus_sp_1s_1_strain_1s_1	2070	1419
	53	Bacillus_sp_275_strain_275	2195	1485
	54	Bacillus_sp_A260_strain_A260	1829	1205
	55	Bacillus_sp_ABP14_strain_ABP14	1925	1339
	56	Bacillus_sp_AR4_2_strain_AR4_2	1909	1266
	57	Bacillus_sp_BD59S_strain_BD59S	1935	1282
	58	Bacillus_sp_BH072_strain_BH072	1856	1229
	59	Bacillus_sp_BS34A_strain_BS34A	2153	1446
	60	Bacillus_sp_BS98_strain_BS98	1932	1353
	61	Bacillus_sp_DM2_strain_DM2	1748	1193
	62	Bacillus_sp_DSL_17_strain_DSL_17	1935	1288
	63	Bacillus_caldolyticus_strain_NEB414	1978	1377
	64	Bacillus_selenitireducens_MLS10_strain_MLS10	2173	1453
	65	Bacillus_sp_DU_106_strain_DU_106	2106	1419
	66	Bacillus_sp_FDAARGOS_235_strain_FDAARGOS_235	1914	1275
	67	Bacillus_sp_FDAARGOS_527_strain_FDAARGOS_527	1918	1279
	68	Bacillus_sp_FJAT_14266_strain_FJAT_14266	1993	1389
	69	Bacillus_sp_FJAT_25496_strain_FJAT_25496	1817	1237
	70	Bacillus_sp_H15_1_strain_H15_1	1792	1210
	71	Bacillus_sp_HBCD_sjtu_strain_HBCD_sjtu	2146	1454
	72	Bacillus_sp_IHB_B_7164_strain_IHB_B_7164	1943	1279
	73	Bacillus_sp_JAS24_2_strain_JAS24_2	2146	1441
	74	Bacillus_sp_JS_strain_JS	1802	1216
	75	Bacillus_sp_KBS0812_strain_KBS0812	1722	1178
	76	Bacillus_sp_LM_4_2_strain_LM_4_2	1991	1378
	77	Bacillus_sp_Lzh_5_strain_Lzh_5	1934	1360
	78	Bacillus_sp_M4U3P1_strain_M4U3P1	1962	1365
	79	Bacillus_sp_MD_5_strain_MD_5	2007	1385
	80	Bacillus_sp_N1_1_strain_N1_1	2120	1425
	81	Bacillus_sp_N3536_strain_N3536	1980	1376
	82	Bacillus_sp_OxB_1_strain_OxB_1	1665	1159
	83	Bacillus_sp_Pc3_strain_Pc3	1931	1345
	84	Bacillus_sp_S3_strain_S3	2167	1434
	85	Bacillus_sp_SDLI1_strain_SDLI1	1916	1342
	86	Bacillus_sp_SH8_8_strain_SH8_8	2102	1415
	87	Bacillus_sp_THAF10_strain_THAF10	1727	1173
	88	Bacillus_sp_WP8_strain_WP8	1979	1376
	89	Bacillus_sp_WR11_strain_WR11	1989	1385
	90	Bacillus_sp_X1_2014_strain_X1	1866	1309
	91	Bacillus_sp_Y1_	1931	1264
	92	Bacillus_sp_YP1_strain_YP1	1994	1387
	93	Bacillus_sp_Y_01_strain_Y_01	1930	1264
	94	Bacillus_sp_ZY_1_1_strain_ZY_1_1	1927	1345
	95	Bacillus_sp_ms_22_strain_ms_22	1933	1340
	96	Bacillus_subtilis_subsp_subtilis_str_168_strain_168	1982	1376
	97	Bacillus_thermoamylovorans_strain_SSBM	2000	1348
	98	Bacillus_thermocopriae_strain_DUT50_236	1555	1081
	99	Bacillus_thuringiensis_serovar_konkukian_str_97_27_strain_97_27	2136	1446
	100	Bacillus_toyonensis_BCT_7112_strain_BCT_7112	2100	1423
	101	Bacillus_tropicus_strain_LM1212_W3	2129	1442
	102	Bacillus_vallismortis_strain_DSM_11031	1923	1339
	103	Bacillus_velezensis_FZB42_strain_FZB42	1919	1337
	104	Bacillus_vietnamensis_strain_151_6	1895	1274
	105	Bacillus_weihaiensis_strain_Alg07	1715	1189
	106	Bacillus_wiedmannii_bv_thuringiensis_strain_FCC41	2149	1445
	107	Bacillus_xiamenensis_strain_VV3	1733	1180
	108	Lactobacillus_acetotolerans_strain_NBRC_13120	1400	1017
	109	Lactobacillus_acidipiscis_strain_ACA_DC_1533	1453	1022
	110	Lactobacillus_acidophilus_NCFM_strain_NCFM	1260	916
	111	Lactobacillus_agilis_strain_La3	1425	1013
	112	Lactobacillus_alimentarius_DSM_20249_strain_DSM_20249	1344	971
	113	Lactobacillus_allii_strain_WiKim39	1422	1015
	114	Lactobacillus_amylolyticus_strain_L6	1236	927
	115	Lactobacillus_amylophilus_DSM_20533_JCM_1125_strain_DSM_20533	1331	994
	116	Lactobacillus_animalis_strain_LL1	1329	951
	117	Lactobacillus_apis_strain_ESL0185	1241	917
	118	Lactobacillus_backii_strain_TMW_1.1988	1328	943
	119	Lactobacillus_bombi_strain_BI_2.5	1323	998
	120	Lactobacillus_brevis_ATCC_367_strain_ATCC_367	1489	1053
	121	Lactobacillus_buchneri_NRRL_B_30929_strain_NRRL_B_30929	1532	1046
	122	Lactobacillus_casei_BL23_strain_BL23	1588	1111
	123	Lactobacillus_coryniformis_subsp_coryniformis_KCTC_3167_DSM_20001_strain_DSM_20001	1576	1119
	124	Lactobacillus_crustorum_strain_MN047	1400	1001
	125	Lactobacillus_curieae_strain_CCTCC_M_2011381	1413	997
	126	Lactobacillus_curvatus_strain_FBA2	1280	926
	127	Lactobacillus_delbrueckii_subsp_bulgaricus_ATCC_BAA_365_strain_ATCC_BAA_365	1358	980
	128	Lactobacillus_dextrinicus_strain_LH506	1328	967
	129	Lactobacillus_farciminis_KCTC_3681_DSM_20184_strain_DSM_20184	1412	1021
	130	Lactobacillus_fermentum_IFO_3956_strain_IFO_3956	1430	1015
	131	Lactobacillus_fructivorans_strain_LF543	1103	822
	132	Lactobacillus_frumenti_strain_LF145	1259	923
	133	Lactobacillus_futsaii_strain_Y97	1374	976
	134	Lactobacillus_gallinarum_strain_HFD4	1344	959
	135	Lactobacillus_gasseri_ATCC_33323_JCM_1131_strain_ATCC_33323	1274	939
	136	Lactobacillus_gastricus_strain_LG045	1265	920
	137	Lactobacillus_ginsenosidimutans_strain_EMML_3041	1495	1071
	138	Lactobacillus_graminis_strain_LG542	1227	907
	139	Lactobacillus_harbinensis_strain_NSMJ42	1560	1074
	140	Lactobacillus_heilongjiangensis_strain_DSM_28069	1479	1051
	141	Lactobacillus_helsingborgensis_strain_ESL0183	1289	955
	142	Lactobacillus_helveticus_DPC_4571_strain_DPC_4571	1363	992
	143	Lactobacillus_hilgardii_strain_LH500	1465	1031
	144	Lactobacillus_hokkaidonensis_JCM_18461_strain_LOOC260	1442	1019
	145	Lactobacillus_hordei_strain_TMW_1.1822	1620	1117
	146	Lactobacillus_jensenii_strain_SNUV360	1199	885
	147	Lactobacillus_jinshani_strain_HSLZ_75	1237	914
	148	Lactobacillus_johnsonii_NCC_533_strain_NCC_533	1303	963
	149	Lactobacillus_kefiranofaciens_ZW3_strain_ZW3	1332	970
	150	Lactobacillus_kefiri_strain_DH5	1642	1158
	151	Lactobacillus_koreensis_strain_26_25	1538	1086
	152	Lactobacillus_kullabergensis_strain_ESL0186	1298	963
	153	Lactobacillus_kunkeei_strain_MP2	1220	901
	154	Lactobacillus_lindneri_strain_TMW_1.1993	1114	819
	155	Lactobacillus_malefermentans_strain_CBA3618	1256	894
	156	Lactobacillus_mali_strain_LM596	1610	1112
	157	Lactobacillus_mucosae_LM1_strain_LM1	1389	977
	158	Lactobacillus_murinus_strain_CR147	1252	921
	159	Lactobacillus_nagelii_strain_TMW_1.1827	1610	1123
	160	Lactobacillus_nenjiangensis_strain_SH_Y15	1359	971
	161	Lactobacillus_oligofermentans_DSM_15707_LMG_22743_	1343	968
	162	Lactobacillus_oris_strain_J_1	1733	1236
	163	Lactobacillus_parabuchneri_strain_FAM21731	1534	1068
	164	Lactobacillus_paracasei_ATCC_334_strain_ATCC_334	1546	1090
	165	Lactobacillus_paracollinoides_strain_TMW_1.1979	1594	1088
	166	Lactobacillus_paragasseri_strain_JCM_5343	1233	913
	167	Lactobacillus_paraplantarum_strain_L_ZS9	1568	1074
	168	Lactobacillus_pentosus_strain_SLC13	1723	1187
	169	Lactobacillus_plantarum_JDM1_strain_JDM1	1595	1097
	170	Lactobacillus_pontis_strain_LP475	1234	899
	171	Lactobacillus_reuteri_JCM_1112_strain_JCM_1112	1472	1044
	172	Lactobacillus_rhamnosus_GG_strain_ATCC_53103	1501	1041
	173	Lactobacillus_ruminis_ATCC_27782_strain_ATCC_27782	1416	1016
	174	Lactobacillus_sakei_strain_FAM18311	1368	974
	175	Lactobacillus_sakei_strain_WiKim0063	1370	960
	176	Lactobacillus_sakei_subsp_sakei_23K_strain_23K	1397	1014
	177	Lactobacillus_salivarius_UCC118_strain_UCC118	1319	942
	178	Lactobacillus_sanfranciscensis_TMW_1.1304_strain_TMW_1.1304	1097	818
	179	Lactobacillus_sp_BHWM_4_strain_BHWM_4	1246	922
	180	Lactobacillus_sp_CBA3605_strain_CBA3605	1521	1073
	181	Lactobacillus_sp_CBA3606_strain_CBA3606	1507	1064
	182	Lactobacillus_sp_HBUAS52074_strain_HBUAS52074	1374	960
	183	Lactobacillus_sp_JM1_strain_JM1	1242	925
	184	Lactobacillus_sp_Koumiss_strain_Koumiss	1473	1040
	185	Lactobacillus_sp_wkB8_strain_wkB8	1296	948
	186	Lactobacillus_vaginalis_strain_LV515	1300	939
	187	Lactobacillus_zymae_strain_ACA_DC_3411	1413	1013
	188	Lactococcus_garvieae_ATCC_49156_strain_ATCC_49156	1295	917
	189	Lactococcus_lactis_subsp_lactis_Il1403_strain_IL1403	1363	951
	190	Lactococcus_piscium_MKFS47_strain_MKFS47	1473	1068
	191	Lactococcus_raffinolactis_strain_WiKim0068	1564	1130
	192	Lactococcus_sp_1JSPR_7_strain_1JSPR_7	1446	1033
	193	Lactococcus_sp_KACC_19320_strain_KACC_19320	1336	956
	194	Vibrio harveyi QT520	2530	1625

## Sheet: S Table 3
Supplementary Table 2: Media components essential for the growth of 194 strains
Minimal M9 medium, anaerobic from media database in CarveMe
		#	Exchange Reactions - ID	Exchange Reactions - Name	Lower bounds(mmol/gDW/hr)	Upper bounds(mmol/gDW/hr)
		1	R_EX_h2o_e	water exchange	-1	1000
		2	R_EX_h_e	hydrogen exchange	-1	1000
		3	R_EX_cl_e	chlorine exchange	-1	1000
		4	R_EX_pi_e	inorganic phosphate exchange	-1	1000
		5	R_EX_nh4_e	ammonia exchange	-1	1000
		6	R_EX_fe3_e	iron exchange	-1	1000
		7	R_EX_k_e	potassum exchange	-1	1000
		8	R_EX_ca2_e	calcium exchange	-1	1000
		9	R_EX_mg2_e	magnesium exchange	-1	1000
		10	R_EX_mn2_e	manganese exchange	-1	1000
		11	R_EX_cobalt2_e	cobalt exchange	-1	1000
		12	R_EX_zn2_e	zinc exchange	-1	1000
		13	R_EX_cu2_e	ccopper exchange	-1	1000
		14	R_EX_fe2_e	iron exchange	-1	1000
		15	R_EX_mobd_e	molybdenium exchange	-1	1000
		16	R_EX_so4_e	sulphare exchange	-1	1000
		17	R_EX_ala__L_e	alanin exchange	-1	1000
		18	R_EX_arg__L_e	arginine exchange	-1	1000
		19	R_EX_asn__L_e	asparagine exchange	-1	1000
		20	R_EX_asp__L_e	aspartate exchange	-1	1000
		21	R_EX_cys__L_e	cysteine exchange	-1	1000
		22	R_EX_gln__L_e	glutamine exchnage	-1	1000
		23	R_EX_glu__L_e	glutamate exchange	-1	1000
		24	R_EX_gly_e	glycine exchange	-1	1000
		25	R_EX_his__L_e	histamine exchange	-1	1000
		26	R_EX_ile__L_e	isoleucine exchange	-1	1000
		27	R_EX_leu__L_e	leucine exchange	-1	1000
		28	R_EX_lys__L_e	lysine exchange	-1	1000
		29	R_EX_met__L_e	metionine exchange	-1	1000
		30	R_EX_phe__L_e	phenylalanine exchange	-1	1000
		31	R_EX_pro__L_e	proline exchange	-1	1000
		32	R_EX_ser__L_e	serine exchange	-1	1000
		33	R_EX_thr__L_e	threonine exchange	-1	1000
		34	R_EX_trp__L_e	tryptophan exchange	-1	1000
		35	R_EX_tyr__L_e	tyrosine exchange	-1	1000
		36	R_EX_val__L_e	valine exchange	-1	1000

## Sheet: S Table 4
Supplementary Tabel 3 : Carbon / Nutrient environments used in the study with corressponding uptake bounds
#	Reaction ID	Reaction Name	Lower bounds(mmol/gDW/hr)	Upper bounds(mmol/gDW/hr)
1	R_EX_glc__D_e	Glucose	-10	-1000
2	R_EX_fru_e	Fructose	-10	-1000
3	R_EX_mnl_e	Mannitol	-10	-1000
4	R_EX_gal_e	Galactose	-10	-1000
5	R_EX_man_e	Mannose	-10	-1000
6	R_EX_acgam_e	N-ACGAM	-10	-1000
7	R_EX_rib__D_e	Ribose	-10	-1000
8	R_EX_glcn_e	Glucoronate	-10	-1000
9	R_EX_arab__L_e	Arabinose	-10	-1000
10	R_EX_sucr_e	Sucrose	-5	-1000
11	R_EX_malt_e	Maltose	-5	-1000
12	R_EX_cellb_e	Cellobiose	-5	-1000
13	R_EX_tre_e	Trehalose	-5	-1000
14	R_EX_lcts_e	Lactose	-5	-1000
15	R_EX_malttr_e	Maltotriose	-5	-1000

## Sheet: S Table 5
Supplementary Table 5: Catergorisation of strains based on phenotypic analysis
	Species with 10% increasae in growth & No change in growth of pathogen	No change in growth rate of Species & 10% decrease in growth rate of pathogen	Species with 10% increase in growth rat & 10C% decrease in growth rate of pathogen
	Bacillus_cytotoxicus_NVH_391_98_strain_NVH_391_98	Lactobacillus_brevis_ATCC_367_strain_ATCC_367	Bacillus_sp_1s_1_strain_1s_1
	Bacillus_sp_DU_106_strain_DU_106	Lactobacillus_casei_BL23_strain_BL23	Bacillus_weihaiensis_strain_Alg07
		Lactobacillus_reuteri_JCM_1112_strain_JCM_1112	Lactobacillus_buchneri_NRRL_B_30929_strain_NRRL_B_30929
		Bacillus_thermoamylovorans_strain_SSBM	Lactobacillus_sakei_strain_WiKim0063
		Lactobacillus_casei_BL23_strain_BL23	Lactobacillus_sp_Koumiss_strain_Koumiss
		Lactobacillus_fermentum_IFO_3956_strain_IFO_3956	Lactobacillus_lindneri_strain_TMW_1.1993
		Lactobacillus_paracasei_ATCC_334_strain_ATCC_334	Bacillus_amyloliquefaciens_TA208_strain_TA208
		Bacillus_albus_strain_PFYN01	Bacillus_atrophaeus_1942_strain_1942
		Bacillus_sonorensis_strain_SRCM101395	Bacillus_atrophaeus_strain_SRCM101359
		Lactobacillus_brevis_ATCC_367_strain_ATCC_367	Bacillus_filamentosus_strain_Hbe603
		Lactobacillus_casei_BL23_strain_BL23	Bacillus_gibsonii_strain_FJAT_10019
		Lactobacillus_pontis_strain_LP475	Bacillus_halotolerans_strain_ZB201702
		Lactobacillus_rhamnosus_GG_strain_ATCC_53103	Bacillus_intestinalis_strain_T30
		Lactobacillus_sp_Koumiss_strain_Koumiss	Bacillus_methanolicus_MGA3_strain_MGA3
		Bacillus_filamentosus_strain_Hbe603	Bacillus_siamensis_strain_SCSIO_05746
		Lactobacillus_casei_BL23_strain_BL23	Bacillus_sp_275_strain_275
		Lactobacillus_reuteri_JCM_1112_strain_JCM_1112	Bacillus_sp_BS34A_strain_BS34A
		Lactobacillus_casei_BL23_strain_BL23	Bacillus_sp_DM2_strain_DM2
		Lactobacillus_reuteri_JCM_1112_strain_JCM_1112	Bacillus_sp_KBS0812_strain_KBS0812
		Lactobacillus_casei_BL23_strain_BL23	Bacillus_sp_LM_4_2_strain_LM_4_2
		Lactobacillus_reuteri_JCM_1112_strain_JCM_1112	Bacillus_sp_Lzh_5_strain_Lzh_5
		Lactobacillus_casei_BL23_strain_BL23	Bacillus_sp_M4U3P1_strain_M4U3P1
		Lactobacillus_reuteri_JCM_1112_strain_JCM_1112	Bacillus_sp_Pc3_strain_Pc3
		Lactobacillus_casei_BL23_strain_BL23	Bacillus_sp_SDLI1_strain_SDLI1
		Lactobacillus_paracasei_ATCC_334_strain_ATCC_334	Bacillus_sp_WP8_strain_WP8
			Bacillus_sp_WR11_strain_WR11
			Bacillus_sp_YP1_strain_YP1
			Bacillus_sp_ZY_1_1_strain_ZY_1_1
			Bacillus_sp_ms_22_strain_ms_22
			Bacillus_subtilis_subsp_subtilis_str_168_strain_168
			Bacillus_thermoamylovorans_strain_SSBM
			Bacillus_vallismortis_strain_DSM_11031
			Bacillus_velezensis_FZB42_strain_FZB42
			Bacillus_xiamenensis_strain_VV3
			Lactobacillus_brevis_ATCC_367_strain_ATCC_367
			Lactobacillus_casei_BL23_strain_BL23
			Lactobacillus_fermentum_IFO_3956_strain_IFO_3956
			Lactobacillus_jensenii_strain_SNUV360
			Lactobacillus_jinshani_strain_HSLZ_75
			Lactobacillus_johnsonii_NCC_533_strain_NCC_533
			Lactobacillus_kefiri_strain_DH5
			Lactobacillus_kullabergensis_strain_ESL0186
			Lactobacillus_pontis_strain_LP475
			Lactobacillus_reuteri_JCM_1112_strain_JCM_1112
			Lactobacillus_rhamnosus_GG_strain_ATCC_53103
			Lactobacillus_hokkaidonensis_JCM_18461_strain_LOOC260
			Lactobacillus_paracasei_ATCC_334_strain_ATCC_334
			Lactobacillus_fructivorans_strain_LF543

## Sheet: S Table 6
Supplementary Table 6 : Microbial Interaction Exhibited by Screened Species under different nutrient environment
"0"indicate the environment not screened for the analysis - the probiotic species either not exhibited 10% increase in growth nor limited the growth of pathogen
Organism Name	glucose	fructose	manitol	galactose	mannose	acgam	ribose	glucoronate	arabinose	sucrose	maltose	cellobiose	trehalose	lactose	maltotriose
Bacillus_amyloliquefaciens_TA208_strain_TA208	0	0	'Parasitism'	0	0	'Competition'	'Competition'	0	0	0	0	0	0	'Competition'	0
Bacillus_atrophaeus_1942_strain_1942	'Competition'	'Competition'	'Parasitism'	0	'Competition'	0	0	0	0	'Competition'	'Competition'	'Competition'	'Competition'	0	0
Bacillus_atrophaeus_strain_SRCM101359	0	0	'Parasitism'	0	0	0	0	0	'Mutualism'	'Competition'	'Competition'	'Competition'	'Competition'	0	0
Bacillus_filamentosus_strain_Hbe603	'Competition'	'Competition'	'Parasitism'	0	'Competition'	0	'Parasitism'	'Amensalism'	0	'Competition'	'Competition'	'Competition'	'Competition'	0	0
Bacillus_gibsonii_strain_FJAT_10019	0	0	'Parasitism'	0	0	'Competition'	'Competition'	0	0	0	0	0	0	0	'Competition'
Bacillus_halotolerans_strain_ZB201702	'Competition'	'Competition'	'Parasitism'	0	'Competition'	0	'Competition'	0	0	'Competition'	'Competition'	'Competition'	'Competition'	0	0
Bacillus_intestinalis_strain_T30	'Competition'	'Competition'	'Parasitism'	0	'Competition'	'Competition'	'Competition'	0	0	'Competition'	'Competition'	'Competition'	'Competition'	0	0
Bacillus_methanolicus_MGA3_strain_MGA3	0	0	'Parasitism'	0	0	'Competition'	'Competition'	0	0	0	0	0	0	0	0
Bacillus_siamensis_strain_SCSIO_05746	'Competition'	'Competition'	'Parasitism'	0	'Competition'	0	0	0	0	'Competition'	'Competition'	'Competition'	'Competition'	'Competition'	0
Bacillus_sp_1s_1_strain_1s_1	'Parasitism'	'Parasitism'	'Parasitism'	'Parasitism'	'Parasitism'	'Parasitism'	'Parasitism'	0	0	'Parasitism'	'Parasitism'	'Parasitism'	'Parasitism'	'Parasitism'	0
Bacillus_sp_275_strain_275	0	0	'Parasitism'	0	0	'Competition'	'Competition'	0	0	0	0	0	0	'Competition'	0
Bacillus_sp_BS34A_strain_BS34A	0	0	'Parasitism'	0	0	'Competition'	'Competition'	0	0	0	0	0	0	0	'Competition'
Bacillus_sp_DM2_strain_DM2	0	0	'Parasitism'	0	0	'Competition'	'Competition'	0	0	0	0	0	0	0	'Competition'
Bacillus_sp_KBS0812_strain_KBS0812	0	0	'Parasitism'	0	0	'Competition'	'Competition'	0	'Mutualism'	0	0	0	0	0	'Competition'
Bacillus_sp_LM_4_2_strain_LM_4_2	0	0	'Parasitism'	0	0	'Competition'	'Competition'	0	0	0	0	0	0	0	'Competition'
Bacillus_sp_Lzh_5_strain_Lzh_5	0	0	'Parasitism'	0	0	'Competition'	'Competition'	0	0	0	0	0	0	'Competition'	'Competition'
Bacillus_sp_M4U3P1_strain_M4U3P1	0	0	'Parasitism'	0	0	'Competition'	'Competition'	0	0	0	0	0	0	0	'Competition'
Bacillus_sp_Pc3_strain_Pc3	0	0	'Parasitism'	0	0	0	0	0	0	0	0	0	0	0	0
Bacillus_sp_SDLI1_strain_SDLI1	0	0	'Parasitism'	0	0	'Competition'	'Competition'	0	0	0	0	0	0	'Competition'	0
Bacillus_sp_WP8_strain_WP8	0	0	'Parasitism'	0	0	0	0	'Parasitism'	0	'Competition'	'Competition'	'Competition'	'Competition'	'Competition'	0
Bacillus_sp_WR11_strain_WR11	0	0	'Parasitism'	0	0	'Competition'	'Competition'	0	0	0	0	0	0	0	'Competition'
Bacillus_sp_YP1_strain_YP1	0	0	'Parasitism'	0	0	'Competition'	'Competition'	0	0	0	0	0	0	0	'Competition'
Bacillus_sp_ZY_1_1_strain_ZY_1_1	0	0	'Parasitism'	0	0	'Competition'	'Competition'	0	0	0	0	0	0	'Competition'	0
Bacillus_sp_ms_22_strain_ms_22	0	0	'Parasitism'	0	0	0	0	'Parasitism'	0	'Competition'	'Competition'	'Competition'	'Competition'	'Competition'	0
Bacillus_subtilis_subsp_subtilis_str_168_strain_168	0	0	'Parasitism'	0	0	'Competition'	'Competition'	0	0	0	0	0	0	0	'Competition'
Bacillus_thermoamylovorans_strain_SSBM	0	'Amensalism'	'Parasitism'	0	0	'Competition'	0	0	0	0	0	0	0	0	'Competition'
Bacillus_vallismortis_strain_DSM_11031	'Competition'	'Competition'	'Parasitism'	0	'Competition'	0	0	0	0	'Competition'	'Competition'	'Competition'	'Competition'	0	0
Bacillus_velezensis_FZB42_strain_FZB42	0	0	'Parasitism'	0	0	'Competition'	'Competition'	0	0	0	0	0	0	'Competition'	0
Bacillus_weihaiensis_strain_Alg07	'Parasitism'	'Competition'	'Parasitism'	'Parasitism'	'Parasitism'	'Parasitism'	'Parasitism'	'Parasitism'	0	'Parasitism'	'Parasitism'	'Parasitism'	'Parasitism'	'Parasitism'	0
Bacillus_xiamenensis_strain_VV3	0	0	'Parasitism'	0	0	'Competition'	0	0	0	0	0	0	0	'Competition'	0
Lactobacillus_brevis_ATCC_367_strain_ATCC_367	'Amensalism'	'Competition'	'Parasitism'	0	'Amensalism'	0	'Parasitism'	'Parasitism'	0	0	0	0	0	0	0
Lactobacillus_buchneri_NRRL_B_30929_strain_NRRL_B_30929	'Parasitism'	'Parasitism'	0	0	0	0	0	0	0	'Parasitism'	'Parasitism'	'Parasitism'	'Competition'	0	0
Lactobacillus_casei_BL23_strain_BL23	'Amensalism'	'Amensalism'	'Parasitism'	0	'Amensalism'	'Parasitism'	'Competition'	'Parasitism'	0	'Amensalism'	'Amensalism'	'Amensalism'	'Amensalism'	0	'Amensalism'
Lactobacillus_fermentum_IFO_3956_strain_IFO_3956	0	'Amensalism'	'Parasitism'	0	0	0	0	'Parasitism'	0	0	0	0	0	0	0
Lactobacillus_fructivorans_strain_LF543	'Competition'	0	0	0	'Competition'	0	0	0	0	0	0	'Parasitism'	'Competition'	0	0
Lactobacillus_hokkaidonensis_JCM_18461_strain_LOOC260	0	0	0	0	0	'Parasitism'	0	0	0	0	0	0	0	0	0
Lactobacillus_jensenii_strain_SNUV360	'Competition'	'Competition'	'Parasitism'	0	'Competition'	0	0	0	0	'Competition'	'Competition'	'Competition'	'Competition'	'Competition'	0
Lactobacillus_jinshani_strain_HSLZ_75	0	'Competition'	'Parasitism'	0	0	0	0	'Parasitism'	0	0	0	0	0	0	0
Lactobacillus_johnsonii_NCC_533_strain_NCC_533	0	0	'Parasitism'	0	0	0	'Competition'	'Parasitism'	0	0	0	0	0	0	0
Lactobacillus_kefiri_strain_DH5	'Competition'	'Competition'	'Parasitism'	0	0	0	0	0	0	'Competition'	'Competition'	'Competition'	'Competition'	0	0
Lactobacillus_kullabergensis_strain_ESL0186	0	0	'Parasitism'	0	0	0	0	0	0	0	0	0	0	0	0
Lactobacillus_lindneri_strain_TMW_1.1993	0	'Parasitism'	'Parasitism'	'Parasitism'	0	0	'Competition'	'Parasitism'	0	0	'Competition'	'Parasitism'	'Competition'	'Parasitism'	'Competition'
Lactobacillus_paracasei_ATCC_334_strain_ATCC_334	0	'Amensalism'	0	'Competition'	0	'Parasitism'	0	0	0	'Competition'	'Competition'	'Competition'	'Competition'	'Competition'	'Amensalism'
Lactobacillus_pontis_strain_LP475	0	0	'Parasitism'	0	0	0	'Amensalism'	'Parasitism'	0	0	0	0	0	'Neutralism'	0
Lactobacillus_reuteri_JCM_1112_strain_JCM_1112	'Amensalism'	0	'Parasitism'	0	0	0	0	0	0	'Amensalism'	'Amensalism'	'Amensalism'	'Amensalism'	0	0
Lactobacillus_rhamnosus_GG_strain_ATCC_53103	0	0	'Parasitism'	0	0	0	'Amensalism'	'Parasitism'	0	0	0	0	0	0	'Parasitism'
Lactobacillus_sakei_strain_WiKim0063	'Parasitism'	'Parasitism'	'Parasitism'	0	'Parasitism'	'Parasitism'	'Parasitism'	'Parasitism'	0	'Parasitism'	'Parasitism'	'Parasitism'	'Parasitism'	'Parasitism'	0
Lactobacillus_sp_Koumiss_strain_Koumiss	'Parasitism'	'Parasitism'	'Parasitism'	0	'Parasitism'	'Competition'	'Amensalism'	'Parasitism'	0	'Parasitism'	'Parasitism'	'Parasitism'	'Parasitism'	'Parasitism'	'Parasitism'

## Sheet: S Table 7
Metabolites Exchanged in 15 Environments		Supplementary Table 7: Metabolites Exchanged in each of the nutrient environments by 48 strains in a paired community
Glucose	Fructose	Mannitol	Galactose	Mannose	N-ACGAM	Ribose	Glucoronate	Arabinose	Sucrose	Maltose	Cellobiose	Trehalose	Lactose	Maltotriose
M_LalaDgluMdap_e	M_LalaDgluMdap_e	M_LalaDgluMdap_e	M_4abut_e	M_LalaDgluMdap_e	M_acald_e	M_acald_e	M_LalaDgluMdap_e	M_4abut_e	M_LalaDgluMdap_e	M_4abut_e	M_LalaDgluMdap_e	M_3gmp_e	M_LalaDgluMdap_e	M_fe2_e
M_ala__D_e	M_acald_e	M_ala__D_e	M_acald_e	M_ala__D_e	M_ala__D_e	M_ala__D_e	M_ala__D_e	M_acald_e	M_ala__D_e	M_acald_e	M_ala__D_e	M_acald_e	M_ala__D_e	M_phe__L_e
M_ala__L_e	M_ala__D_e	M_ala__L_e	M_ala__D_e	M_ala__L_e	M_ala__L_e	M_ala__L_e	M_ala__L_e	M_ala__D_e	M_asp__L_e	M_ala__D_e	M_ala__L_e	M_ala__L_e	M_ala__L_e	M_acald_e
M_anhgm_e	M_ala__L_e	M_anhgm_e	M_ala__L_e	M_alaala_e	M_asp__L_e	M_arg__L_e	M_anhgm_e	M_ala__L_e	M_cu2_e	M_ala__L_e	M_anhgm_e	M_cgly_e	M_anhgm_e	M_ade_e
M_asp__L_e	M_arg__L_e	M_asp__L_e	M_alaala_e	M_arg__L_e	M_cu2_e	M_asp__L_e	M_asp__L_e	M_arg__L_e	M_fe2_e	M_arg__L_e	M_asp__L_e	M_cu2_e	M_asp__L_e	M_ala__D_e
M_cu2_e	M_asp__L_e	M_cu2_e	M_arg__L_e	M_asp__L_e	M_fe2_e	M_cu2_e	M_cu2_e	M_asp__L_e	M_galman4_e	M_asp__L_e	M_cu2_e	M_fe2_e	M_cu2_e	M_ala__L_e
M_fe3_e	M_cgly_e	M_fe3_e	M_asp__L_e	M_cgly_e	M_fe3_e	M_fe2_e	M_fe3_e	M_cgly_e	M_galman6_e	M_cgly_e	M_fe3_e	M_fe3_e	M_fe3_e	M_arg__L_e
M_gly_e	M_cu2_e	M_gly_e	M_cgly_e	M_fe2_e	M_fum_e	M_fum_e	M_gly_e	M_cu2_e	M_glu__L_e	M_cu2_e	M_gly_e	M_glu__L_e	M_gly_e	M_asp__L_e
M_mal__L_e	M_etoh_e	M_mal__L_e	M_cu2_e	M_fe3_e	M_glu__L_e	M_glu__L_e	M_mal__L_e	M_etoh_e	M_h2o_e	M_etoh_e	M_mal__L_e	M_gly_e	M_mal__L_e	M_cgly_e
M_phe__L_e	M_fum_e	M_phe__L_e	M_etoh_e	M_fum_e	M_gly_e	M_gly_e	M_phe__L_e	M_fe2_e	M_mal__L_e	M_fe2_e	M_phe__L_e	M_glyc3p_e	M_phe__L_e	M_cu2_e
M_pi_e	M_glu__L_e	M_pi_e	M_fe2_e	M_glu__L_e	M_glyc3p_e	M_glyc3p_e	M_pi_e	M_fum_e	M_pi_e	M_fum_e	M_pi_e	M_glyc_e	M_pi_e	M_glu__L_e
M_ser__L_e	M_gly_e	M_ser__L_e	M_fum_e	M_gly_e	M_glyc_e	M_glyc_e	M_ser__L_e	M_glu__L_e	M_ser__L_e	M_glu__L_e	M_ser__L_e	M_glyclt_e	M_ser__L_e	M_gly_e
M_tyr__L_e	M_glyc3p_e	M_tyr__L_e	M_glu__L_e	M_glyc3p_e	M_gthrd_e	M_gthrd_e	M_tyr__L_e	M_gly_e	M_acald_e	M_gly_e	M_tyr__L_e	M_gthrd_e	M_tyr__L_e	M_glyc3p_e
M_val__L_e	M_glyc_e	M_val__L_e	M_gly_e	M_gthrd_e	M_h2o_e	M_h2o_e	M_val__L_e	M_glyc3p_e	M_ade_e	M_glyc3p_e	M_val__L_e	M_h2o_e	M_val__L_e	M_glyc_e
M_acald_e	M_glyclt_e	M_ade_e	M_glyc3p_e	M_h2o_e	M_h2s_e	M_inost_e	M_acald_e	M_glyc_e	M_ala__L_e	M_glyc_e	M_adn_e	M_ile__L_e	M_adn_e	M_h2o_e
M_adn_e	M_gthrd_e	M_adn_e	M_glyc_e	M_h_e	M_ile__L_e	M_leu__L_e	M_adn_e	M_gthrd_e	M_arg__L_e	M_gthrd_e	M_fe2_e	M_inost_e	M_fe2_e	M_ile__L_e
M_arg__L_e	M_h2o_e	M_fe2_e	M_gthrd_e	M_leu__L_e	M_inost_e	M_mal__L_e	M_fe2_e	M_h2o_e	M_cgly_e	M_h2o_e	M_for_e	M_lac__L_e	M_for_e	M_lac__L_e
M_fe2_e	M_h2s_e	M_for_e	M_h2o_e	M_mal__L_e	M_leu__L_e	M_nh4_e	M_fum_e	M_h2s_e	M_gly_e	M_h2s_e	M_fum_e	M_mal__L_e	M_fum_e	M_leu__L_e
M_fum_e	M_inost_e	M_glu__L_e	M_ile__L_e	M_nh4_e	M_mal__L_e	M_orn_e	M_glyc3p_e	M_ile__L_e	M_glyc3p_e	M_ile__L_e	M_glu__L_e	M_pro__L_e	M_glu__L_e	M_mal__L_e
M_glyc3p_e	M_leu__L_e	M_glyc3p_e	M_leu__L_e	M_orn_e	M_nh4_e	M_phe__L_e	M_h2o_e	M_inost_e	M_glyc_e	M_inost_e	M_glyc3p_e	M_rib__D_e	M_glyc3p_e	M_orn_e
M_glyc_e	M_mal__L_e	M_h2o_e	M_mal__L_e	M_pro__L_e	M_orn_e	M_pi_e	M_lac__L_e	M_leu__L_e	M_ile__L_e	M_leu__L_e	M_glyc_e	M_ser__L_e	M_glyc_e	M_pi_e
M_h_e	M_nh4_e	M_h_e	M_nh4_e	M_ser__L_e	M_phe__L_e	M_pro__L_e	M_nh4_e	M_mal__L_e	M_lac__L_e	M_mal__L_e	M_h2o_e	M_anhgm_e	M_h2o_e	M_pro__L_e
M_nh4_e	M_phe__L_e	M_nh4_e	M_orn_e	M_thr__L_e	M_pi_e	M_rib__D_e	M_pnto__R_e	M_nh4_e	M_leu__L_e	M_nh4_e	M_inost_e	M_val__L_e	M_inost_e	M_rib__D_e
M_pro__L_e	M_pi_e	M_4abut_e	M_phe__L_e	M_trp__L_e	M_pnto__R_e	M_ser__L_e	M_pro__L_e	M_orn_e	M_orn_e	M_orn_e	M_lys__L_e	M_adn_e	M_lys__L_e	M_ser__L_e
M_thr__L_e	M_pnto__R_e	M_LalaDgluMdapDala_e	M_ser__L_e	M_val__L_e	M_pro__L_e	M_thr__L_e	M_trp__L_e	M_oxa_e	M_pro__L_e	M_oxa_e	M_nh4_e	M_ala__D_e	M_nh4_e	M_thr__L_e
M_trp__L_e	M_pro__L_e	M_acald_e	M_thr__L_e	M_acald_e	M_rib__D_e	M_trp__L_e	M_glu__L_e	M_phe__L_e	M_rib__D_e	M_phe__L_e	M_orn_e	M_asp__L_e	M_orn_e	M_trp__L_e
M_ura_e	M_ser__L_e	M_alaala_e	M_ade_e	M_ade_e	M_ser__L_e	M_adn_e	M_4abut_e	M_pi_e	M_thr__L_e	M_pi_e	M_pro__L_e	M_for_e	M_pro__L_e	M_ura_e
M_h2o_e	M_succ_e	M_arg__L_e	M_lac__L_e	M_cu2_e	M_trp__L_e	M_for_e	M_LalaDgluMdapDala_e	M_pnto__R_e	M_trp__L_e	M_pnto__R_e	M_pyr_e	M_fum_e	M_pyr_e	M_4abut_e
M_pyr_e	M_thr__L_e	M_cgly_e	M_pi_e	M_for_e	M_tyr__L_e	M_lys__L_e	M_alaala_e	M_pro__L_e	M_ura_e	M_pro__L_e	M_rib__D_e	M_lys__L_e	M_rib__D_e	M_LalaDgluMdapDala_e
M_LalaDgluMdapDala_e	M_trp__L_e	M_fum_e	M_pro__L_e	M_glyc_e	M_alaala_e	M_pyr_e	M_arg__L_e	M_ser__L_e	M_LalaDgluMdapDala_e	M_ser__L_e	M_thr__L_e	M_nh4_e	M_thr__L_e	M_LalaDgluMdap_e
M_galman6_e	M_tyr__L_e	M_glyc_e	M_rib__D_e	M_glyclt_e	M_udcpdp_e	M_anhgm_e	M_cgly_e	M_trp__L_e	M_gthrd_e	M_trp__L_e	M_LalaDgluMdapDala_e	M_orn_e	M_acald_e	M_alaala_e
M_his__L_e	M_val__L_e	M_glyclt_e	M_trp__L_e	M_lys__L_e	M_val__L_e	M_LalaDgluMdapDala_e	M_gthrd_e	M_tyr__L_e	M_inost_e	M_tyr__L_e	M_acald_e	M_pi_e	M_arg__L_e	M_fum_e
M_leu__L_e	M_fe2_e	M_gthrd_e	M_ura_e	M_phe__L_e	M_ade_e	M_LalaDgluMdap_e	M_h2s_e	M_val__L_e	M_lys__L_e	M_val__L_e	M_arg__L_e	M_pyr_e	M_cgly_e	M_gthrd_e
M_xan_e	M_orn_e	M_h2s_e	M_LalaDgluMdapDala_e	M_pi_e	M_adn_e	M_galman6_e	M_h_e	M_ade_e	M_nh4_e	M_adn_e	M_leu__L_e	M_thr__L_e	M_leu__L_e	M_h2s_e
M_4abut_e	M_ura_e	M_ile__L_e	M_LalaDgluMdap_e	M_pyr_e	M_for_e	M_h_e	M_inost_e	M_fe3_e	M_phe__L_e	M_lac__L_e	M_oxa_e	M_4abut_e	M_oxa_e	M_nh4_e
M_alaala_e	M_fe3_e	M_inost_e	M_h_e	M_tyr__L_e	M_h_e	M_his__L_e	M_leu__L_e	M_glyclt_e	M_succ_e	M_LalaDgluMdapDala_e	M_alaala_e	M_LalaDgluMdapDala_e	M_alaala_e	M_pnto__R_e
M_etoh_e	M_oxa_e	M_leu__L_e	M_inost_e	M_ura_e	M_anhgm_e	M_xan_e	M_orn_e	M_lac__L_e	M_tyr__L_e	M_LalaDgluMdap_e	M_udcpdp_e	M_LalaDgluMdap_e	M_udcpdp_e	M_tyr__L_e
M_for_e	M_alaala_e	M_lys__L_e	M_oxa_e	M_4abut_e	M_cgly_e	M_alaala_e	M_thr__L_e	M_pyr_e	M_etoh_e	M_alaala_e	M_co2_e	M_alaala_e	M_h_e	M_val__L_e
M_g3pe_e	M_udcpdp_e	M_orn_e	M_pnto__R_e	M_chol_e	M_oxa_e	M_ile__L_e	M_etoh_e	M_rib__D_e	M_fum_e	M_thr__L_e	M_dad_2_e	M_arg__L_e	M_pnto__R_e	M_h_e
M_gthrd_e	M_4abut_e	M_ptrc_e	M_tyr__L_e	M_co2_e	M_succ_e	M_ser__D_e	M_ile__L_e	M_alaala_e	M_g3pe_e	M_ura_e	M_etoh_e	M_h2s_e	M_ura_e	M_inost_e
M_ile__L_e	M_dad_2_e	M_thr__L_e	M_anhgm_e	M_g3pe_e	M_thr__L_e	M_udcpdp_e	M_lys__L_e	M_anhgm_e	M_oxa_e	M_g3pe_e	M_gthrd_e	M_leu__L_e	M_dad_2_e	M_oxa_e
M_lys__L_e	M_for_e	M_trp__L_e	M_fe3_e	M_ile__L_e	M_LalaDgluMdap_e	M_cgly_e	M_ura_e	M_dad_2_e	M_ptrc_e	M_h_e	M_h_e	M_phe__L_e	M_etoh_e	M_succ_e
M_orn_e	M_g3pe_e	M_pro__L_e	M_h2s_e	M_anhgm_e	M_arg__L_e	M_h2s_e	M_pyr_e	M_for_e	M_fe3_e	M_anhgm_e	M_his__L_e	M_pnto__R_e	M_gthrd_e	M_anhgm_e
M_rib__D_e	M_h_e	M_succ_e	M_lys__L_e	M_his__L_e	M_his__L_e	M_pnto__R_e	M_glyc_e	M_g3pe_e	M_h_e	M_lys__L_e	M_ile__L_e	M_trp__L_e	M_co2_e	M_his__L_e
M_cgly_e	M_lys__L_e	M_etoh_e	M_asn__L_e	M_dad_2_e	M_lys__L_e	M_succ_e	M_rib__D_e	M_thr__L_e	M_val__L_e	M_pyr_e	M_ser__D_e	M_tyr__L_e	M_ser__D_e	M_lys__L_e
M_ptrc_e	M_rib__D_e	M_rib__D_e	M_udcpdp_e	M_etoh_e	M_4abut_e	M_4abut_e	M_co2_e	M_LalaDgluMdap_e	M_4abut_e	M_rib__D_e	M_agm_e	M_ura_e	M_h2s_e	M_agm_e
M_succ_e	M_ptrc_e	M_ser__D_e	M_co2_e	M_rib__D_e	M_agm_e	M_etoh_e	M_3amp_e	M_h_e	M_agm_e	M_malttr_e	M_cgly_e	M_etoh_e	M_ile__L_e	M_etha_e
M_udcpdp_e	M_ile__L_e	M_udcpdp_e	M_3amp_e	M_adn_e	M_ptrc_e	M_glc__D_e	M_glyclt_e	M_his__L_e	M_etha_e	M_udcpdp_e	M_ptrc_e	M_g3pe_e	M_succ_e	M_ptrc_e
M_ac_e	M_malttr_e	M_ura_e	M_for_e	M_pnto__R_e	M_ura_e	M_malt_e	M_succ_e	M_adn_e	M_pnto__R_e	M_co2_e	M_trp__L_e	M_h_e	M_4abut_e	M_co2_e
M_glu__L_e	M_co2_e	M_agm_e	M_glyclt_e	M_h2s_e	M_etoh_e	M_ptrc_e	M_udcpdp_e	M_malttr_e	M_pyr_e	M_fe3_e	M_ura_e	M_oxa_e	M_chol_e	M_etoh_e
M_h2s_e	M_anhgm_e	M_g3pe_e	M_alltn_e	M_succ_e	M_malttr_e	M_etha_e	M_etha_e	M_udcpdp_e	M_adn_e	M_glyclt_e	M_pnto__R_e	M_ptrc_e	M_agm_e	M_glyclt_e
M_inost_e	M_alltn_e	M_pnto__R_e	M_ptrc_e	M_3amp_e	M_ser__D_e	M_tyr__L_e	M_ptrc_e	M_agm_e	M_h2s_e	M_dcyt_e	M_lac__L_e	M_agm_e	M_g3pe_e	M_cytd_e
M_pnto__R_e	M_agm_e	M_3amp_e	M_val__L_e	M_inost_e	M_3amp_e	M_val__L_e	M_ac_e	M_cytd_e	M_anhgm_e	M_etha_e	M_h2s_e	M_actn__R_e	M_lac__L_e	M_fe3_e
M_malttr_e	M_lac__L_e	M_lac__L_e	M_agm_e	M_alltn_e	M_etha_e	M_agm_e	M_g3pe_e	M_lys__L_e	M_for_e	M_agm_e	M_succ_e	M_succ_e	M_trp__L_e	M_alltn_e
M_ser__D_e	M_pyr_e	M_etha_e	M_g3pe_e	M_agm_e	M_alltn_e	M_fe3_e	M_urea_e	M_ptrc_e	M_glyclt_e	M_urea_e	M_4abut_e	M_udcpdp_e	M_urea_e	M_3amp_e
M_etha_e	M_glyald_e	M_ac_e	M_urea_e	M_lac__L_e	M_ac_e	M_g3pe_e	M_cytd_e	M_ura_e	M_alaala_e	M_ptrc_e	M_glyclt_e	M_his__L_e	M_cytd_e	M_ac_e
M_lac__L_e	M_urea_e	M_pyr_e	M_12ppd__S_e	M_urea_e	M_g3pe_e	M_lac__L_e	M_oxa_e	M_3amp_e	M_malttr_e	M_chol_e	M_alltn_e	M_3amp_e	M_ptrc_e	M_g3pe_e
M_oxa_e	M_ac_e	M_oxa_e	M_his__L_e	M_etha_e	M_lac__L_e	M_urea_e	M_frmd_e	M_etha_e	M_udcpdp_e	M_ser__D_e	M_ac_e	M_co2_e	M_thym_e	M_pyr_e
M_chol_e	M_frmd_e	M_chol_e	M_succ_e	M_ptrc_e	M_pyr_e	M_cytd_e	M_dad_2_e	M_alltn_e	M_3amp_e	M_glyald_e	M_g3pe_e	M_urea_e	M_ac_e	M_frmd_e
M_glc__D_e	M_ade_e	M_malttr_e	M_thym_e	M_cytd_e	M_dcyt_e	M_3amp_e	M_glyald_e	M_ac_e	M_co2_e	M_ac_e	M_3gmp_e	M_thym_e	M_ade_e	M_dcyt_e
M_malt_e	M_cytd_e	M_frmd_e	M_ac_e	M_oxa_e	M_chol_e	M_chol_e	M_alltn_e	M_chol_e	M_alltn_e	M_3cmp_e	M_cytd_e	M_ac_e	M_3cmp_e	M_for_e
M_3amp_e	M_adn_e	M_3gmp_e	M_pyr_e	M_ac_e	M_glyclt_e	M_glyclt_e	M_ade_e	M_ser__D_e	M_urea_e	M_ade_e	M_thym_e	M_frmd_e	M_alltn_e	M_udcpdp_e
M_glyald_e	M_LalaDgluMdapDala_e	M_his__L_e	M_dad_2_e	M_3cmp_e	M_glc__D_e	M_ac_e	M_g3pg_e	M_succ_e	M_chol_e	M_cytd_e	M_glyald_e	M_ade_e	M_lac__D_e	M_glyald_e
M_frmd_e	M_3cmp_e	M_g3pg_e	M_glyald_e	M_malt_e	M_malt_e	M_ade_e	M_malttr_e	M_thymd_e	M_thym_e	M_g3pg_e	M_urea_e	M_etha_e	M_glyald_e	M_urea_e
M_ade_e	M_etha_e	M_asn__L_e	M_3cmp_e	M_malttr_e	M_LalaDgluMdapDala_e	M_glyald_e	M_ser__D_e	M_LalaDgluMdapDala_e	M_ac_e	M_for_e	M_ade_e	M_lac__D_e	M_etha_e	M_lac__D_e
M_co2_e	M_g3pg_e	M_lac__D_e	M_cytd_e	M_ser__D_e	M_cytd_e	M_ura_e	M_glyb_e	M_glyald_e	M_cytd_e	M_lac__D_e	M_etha_e	M_ser__D_e	M_malt_e	M_adn_e
M_cytd_e	M_ser__D_e	M_glyald_e	M_etha_e	M_udcpdp_e	M_asn__L_e	M_lac__D_e	M_lac__D_e	M_urea_e	M_uri_e	M_glc__D_e	M_malt_e	M_glyald_e	M_malttr_e	M_chol_e
M_glyb_e	M_lac__D_e	M_urea_e	M_g3pg_e	M_asn__L_e	M_lac__D_e	M_oxa_e	M_for_e	M_asn__L_e	M_ser__D_e	M_malt_e	M_malttr_e	M_indole_e	M_3amp_e	M_glc__D_e
M_lac__D_e	M_asn__L_e	M_glc__D_e	M_malttr_e	M_lac__D_e	M_co2_e	M_alltn_e	M_indole_e	M_lac__D_e	M_dad_2_e	M_thym_e	M_chol_e	M_cytd_e	M_glyclt_e	M_malt_e
M_urea_e	M_his__L_e	M_malt_e	M_lac__D_e	M_glyald_e	M_glyald_e	M_asn__L_e	M_chol_e	M_glc__D_e	M_glyald_e	M_g1p_e	M_indole_e	M_chol_e	M_g1p_e	M_malttr_e
M_gsn_e	M_dcyt_e	M_thym_e	M_indole_e	M_indole_e	M_urea_e	M_malttr_e	M_glc__D_e	M_malt_e	M_g3pg_e	M_ump_e	M_lac__D_e	M_glc__D_e	M_uri_e	M_thym_e
M_indole_e	M_g1p_e	M_g1p_e	M_adn_e	M_thym_e	M_g1p_e	M_g1p_e	M_malt_e	M_co2_e	M_glc__D_e	M_uri_e	M_gua_e	M_malt_e	M_asn__L_e	M_g1p_e
M_g1p_e	M_ump_e	M_ump_e	M_chol_e	M_g1p_e	M_ump_e	M_ump_e	M_agm_e	M_h2_e	M_malt_e	M_actn__R_e	M_gsn_e	M_malttr_e	M_his__L_e	M_ump_e
M_ump_e	M_uri_e	M_uri_e	M_glc__D_e	M_ump_e	M_uri_e	M_uri_e	M_thym_e	M_indole_e	M_h2_e	M_his__L_e	M_actn__R_e	M_asn__L_e	M_LalaDgluMdapDala_e	M_uri_e
M_uri_e	M_chol_e	M_cytd_e	M_malt_e	M_uri_e	M_gsn_e	M_co2_e	M_g1p_e	M_thym_e	M_indole_e	M_xan_e	M_xan_e	M_h2_e	M_h2_e	M_asn__L_e
M_asn__L_e	M_gsn_e	M_co2_e	M_g1p_e	M_LalaDgluMdapDala_e	M_g3pg_e	M_3cmp_e	M_uri_e	M_cys__L_e	M_lac__D_e	M_succ_e	M_asn__L_e	M_glcman4_e	M_indole_e	M_gsn_e
M_dcyt_e	M_indole_e	M_h2_e	M_ump_e	M_g3pg_e	M_indole_e	M_h2_e	M_h2_e	M_3cmp_e	M_actn__R_e	M_indole_e	M_dcyt_e	M_glcman6_e	M_3gmp_e	M_indole_e
M_galman4_e	M_cys__L_e	M_dad_2_e	M_uri_e	M_glc__D_e	M_12ppd__S_e	M_indole_e	M_asn__L_e	M_dcyt_e	M_his__L_e	M_dad_2_e	M_3amp_e	M_alltn_e	M_gsn_e	M_dad_2_e
M_3gmp_e	M_thym_e	M_3cmp_e	M_ser__D_e	M_12ppd__S_e	M_3gmp_e	M_gsn_e	M_his__L_e	M_glyb_e	M_xan_e	M_cys__L_e	M_glc__D_e	M_dad_2_e	M_g3pg_e	M_g3pg_e
M_agm_e	M_man6p_e	M_gsn_e	M_cys__L_e	M_dcyt_e	M_34dhbz_e	M_12ppd__S_e	M_cys__L_e	M_g3pg_e	M_3gmp_e	M_asn__L_e	M_h2_e	M_3cmp_e	M_12ppd__S_e	M_cys__L_e
M_alltn_e	M_3amp_e	M_indole_e	M_dcyt_e	M_cys__L_e	M_cys__L_e	M_g3pg_e	M_hxa_e		M_gsn_e	M_dtmp_e	M_g3pg_e	M_cys__L_e	M_dcyt_e	M_34dhbz_e
M_g3pg_e	M_glc__D_e	M_dcyt_e	M_3gmp_e	M_34dhbz_e	M_thym_e	M_3gmp_e	M_3gmp_e		M_3cmp_e	M_amp_e	M_uri_e	M_g3pg_e	M_cys__L_e	M_hxa_e
M_glyclt_e	M_glyb_e	M_cys__L_e	M_glcn_e	M_hxa_e	M_h2_e	M_cys__L_e	M_3cmp_e		M_cys__L_e		M_cys__L_e	M_uri_e	M_34dhbz_e	M_h2_e
M_cys__L_e	M_h2_e	M_actn__R_e	M_h2_e	M_man6p_e	M_glyb_e	M_dad_2_e	M_dcyt_e		M_man6p_e		M_cmp_e	M_g1p_e	M_glc__D_e	M_12ppd__S_e
M_actn__R_e	M_3gmp_e	M_12ppd__S_e				M_man6p_e			M_dtmp_e		M_man6p_e	M_no2_e	M_actn__R_e	M_man6p_e
M_hxa_e						M_thym_e			M_dextrin_e		M_12ppd__S_e	M_ump_e	M_glyb_e
M_thym_e						M_dcyt_e			M_g1p_e		M_3cmp_e		M_amp_e
M_man6p_e						M_glyb_e
M_12ppd__S_e						M_amp_e

## Sheet: S Table 8
Supplementary Table 8: List of strains producing at lesat five metabolites (acetate, lactate, ethanol, formate, succinate) in a pairwise community on at least one of the nutrient environments
	#	Organism Name
	1	Bacillus_sp_1s_1_strain_1s_1
	2	Lactobacillus_brevis_ATCC_367_strain_ATCC_367
	3	Lactobacillus_buchneri_NRRL_B_30929_strain_NRRL_B_30929
	4	Lactobacillus_casei_BL23_strain_BL23
	5	Lactobacillus_jensenii_strain_SNUV360
	6	Lactobacillus_lindneri_strain_TMW_1.1993
	7	Lactobacillus_reuteri_JCM_1112_strain_JCM_1112
	8	Lactobacillus_rhamnosus_GG_strain_ATCC_53103
	9	Lactobacillus_sakei_strain_WiKim0063
	10	Lactobacillus_sp_Koumiss_strain_Koumiss

## Sheet: S Table 9
Supplementary Table 9: Growth rate of consortium (sum of biomass reactions) under selected environment
Consortium - All Possible combination of 6 probiotic specie shortlisted in this study		Growth Rate (/hr)
No	Names of 6 species	Mannitol	N-ACGAM	Glucoronate	Cellobiose
1	Bacillus_sp_1s_1_strain_1s_1	0.13	0.1	0	0.12
2	Bacillus_weihaiensis_strain_Alg07	0.15	0.12	0.13	0.14
3	Lactobacillus_sakei_strain_WiKim0063	0	0.1	0	0
4	Lactobacillus_sp_Koumiss_strain_Koumiss	0.02	0.01	0.02	0.03
5	Lactobacillus_lindneri_strain_TMW_1.1993	0.14	0	0.14	0.14
6	Lactobacillus_buchneri_NRRL_B_30929_strain_NRRL_B_30929	0	0	0	0
7	Bacillus_sp_1s_1_Bacillus_weihaiensis_strain_Alg07	0.15	0.12	0.13	0.14
8	Bacillus_sp_1s_1_Lactobacillus_sakei_strain_WiKim0063	0.13	0.1	0.12	0.12
9	Bacillus_sp_1s_1_Lactobacillus_sp_Koumiss_strain_Koumiss	0.13	0.1	0.02	0.13
10	Bacillus_sp_1s_1_Lactobacillus_lindneri_strain_TMW_1.1993	0.16	0.11	0.15	0
11	Bacillus_sp_1s_1_Lactobacillus_buchneri_NRRL_B_30929_strain_NRRL_B_30929	0.13	0.1	0	0
12	Bacillus_weihaiensis_strain_Alg07_Lactobacillus_sakei_strain_WiKim0063	0.15	0.12	0.13	0.14
13	Bacillus_weihaiensis_strain_Alg07_Lactobacillus_sp_Koumiss_strain_Koumiss	0.15	0.12	0.13	0.14
14	Bacillus_weihaiensis_strain_Alg07_Lactobacillus_lindneri_strain_TMW_1.1993	0.16	0.12	0.16	0.15
15	Bacillus_weihaiensis_strain_Alg07_Lactobacillus_buchneri_NRRL_B_30929_strain_NRRL_B_30929	0.15	0.12	0.13	0.14
16	Lactobacillus_sakei_strain_WiKim0063_Lactobacillus_sp_Koumiss_strain_Koumiss	0.13	0.1	0	0
17	Lactobacillus_sakei_strain_WiKim0063_Lactobacillus_lindneri_strain_TMW_1.1993	0.15	0.11	0.14	0.14
18	Lactobacillus_sakei_strain_WiKim0063_Lactobacillus_buchneri_NRRL_B_30929_strain_NRRL_B_30929	0	0.1	0	0
19	Lactobacillus_sp_Koumiss_strain_Koumiss_Lactobacillus_lindneri_strain_TMW_1.1993	0.1	0.06	0	0.15
20	Lactobacillus_sp_Koumiss_strain_Koumiss_Lactobacillus_buchneri_NRRL_B_30929_strain_NRRL_B_30929	0	0.01	0.02	0
21	Lactobacillus_lindneri_strain_TMW_1.1993_Lactobacillus_buchneri_NRRL_B_30929_strain_NRRL_B_30929	0.15	0.04	0.15	0.15
22	Bacillus_sp_1s_1_Bacillus_weihaiensis_strain_Alg07_Lactobacillus_sakei_strain_WiKim0063	0.15	0.12	0.13	0.14
23	Bacillus_sp_1s_1_Bacillus_weihaiensis_strain_Alg07_Lactobacillus_sp_Koumiss_strain_Koumiss	0.15	0	0.13	0.14
24	Bacillus_sp_1s_1_Bacillus_weihaiensis_strain_Alg07_Lactobacillus_lindneri_strain_TMW_1.1993	0.17	0.13	0.17	0.16
25	Bacillus_sp_1s_1_Bacillus_weihaiensis_strain_Alg07_Lactobacillus_buchneri_NRRL_B_30929_strain_NRRL_B_30929	0.15	0.12	0.13	0.14
26	Bacillus_sp_1s_1_Lactobacillus_sakei_strain_WiKim0063_Lactobacillus_sp_Koumiss_strain_Koumiss	0.13	0.11	0.11	0.13
27	Bacillus_sp_1s_1_Lactobacillus_sakei_strain_WiKim0063_Lactobacillus_lindneri_strain_TMW_1.1993	0.16	0.11	0	0.15
28	Bacillus_sp_1s_1_Lactobacillus_sakei_strain_WiKim0063_Lactobacillus_buchneri_NRRL_B_30929_strain_NRRL_B_30929	0	0.1	0.12	0.12
29	Bacillus_sp_1s_1_Lactobacillus_sp_Koumiss_strain_Koumiss_Lactobacillus_lindneri_strain_TMW_1.1993	0.16	0.1	0.02	0.03
30	Bacillus_sp_1s_1_Lactobacillus_sp_Koumiss_strain_Koumiss_Lactobacillus_buchneri_NRRL_B_30929_strain_NRRL_B_30929	0.13	0.11	0.02	0.13
31	Bacillus_sp_1s_1_Lactobacillus_lindneri_strain_TMW_1.1993_Lactobacillus_buchneri_NRRL_B_30929_strain_NRRL_B_30929	0.16	0.11	0.15	0.15
32	Bacillus_weihaiensis_strain_Alg07_Lactobacillus_sakei_strain_WiKim0063_Lactobacillus_sp_Koumiss_strain_Koumiss	0.15	0	0.13	0
33	Bacillus_weihaiensis_strain_Alg07_Lactobacillus_sakei_strain_WiKim0063_Lactobacillus_lindneri_strain_TMW_1.1993	0.17	0.14	0.16	0.15
34	Bacillus_weihaiensis_strain_Alg07_Lactobacillus_sakei_strain_WiKim0063_Lactobacillus_buchneri_NRRL_B_30929_strain_NRRL_B_30929	0.15	0.12	0.13	0.14
35	Bacillus_weihaiensis_strain_Alg07_Lactobacillus_sp_Koumiss_strain_Koumiss_Lactobacillus_lindneri_strain_TMW_1.1993	0	0.13	0.17	0.16
36	Bacillus_weihaiensis_strain_Alg07_Lactobacillus_sp_Koumiss_strain_Koumiss_Lactobacillus_buchneri_NRRL_B_30929_strain_NRRL_B_30929	0.15	0.12	0.13	0.14
37	Bacillus_weihaiensis_strain_Alg07_Lactobacillus_lindneri_strain_TMW_1.1993_Lactobacillus_buchneri_NRRL_B_30929_strain_NRRL_B_30929	0.16	0.13	0.16	0.16
38	Lactobacillus_sakei_strain_WiKim0063_Lactobacillus_sp_Koumiss_strain_Koumiss_Lactobacillus_lindneri_strain_TMW_1.1993	0.16	0.12	0.16	0.15
39	Lactobacillus_sakei_strain_WiKim0063_Lactobacillus_sp_Koumiss_strain_Koumiss_Lactobacillus_buchneri_NRRL_B_30929_strain_NRRL_B_30929	0	0.11	0.11	0
40	Lactobacillus_sakei_strain_WiKim0063_Lactobacillus_lindneri_strain_TMW_1.1993_Lactobacillus_buchneri_NRRL_B_30929_strain_NRRL_B_30929	0.15	0.09	0.15	0.15
41	Lactobacillus_sp_Koumiss_strain_Koumiss_Lactobacillus_lindneri_strain_TMW_1.1993_Lactobacillus_buchneri_NRRL_B_30929_strain_NRRL_B_30929	0.15	0.06	0.15	0.12
42	Bacillus_sp_1s_1_Bacillus_weihaiensis_strain_Alg07_Lactobacillus_sakei_strain_WiKim0063_Lactobacillus_sp_Koumiss_strain_Koumiss	0.15	0.12	0.13	0.14
43	Bacillus_sp_1s_1_Bacillus_weihaiensis_strain_Alg07_Lactobacillus_sakei_strain_WiKim0063_Lactobacillus_lindneri_strain_TMW_1.1993	0.17	0.13	0.17	0
44	Bacillus_sp_1s_1_Bacillus_weihaiensis_strain_Alg07_Lactobacillus_sakei_strain_WiKim0063_Lactobacillus_buchneri_NRRL_B_30929_strain_NRRL_B_30929	0.15	0.12	0.13	0.14
45	Bacillus_sp_1s_1_Bacillus_weihaiensis_strain_Alg07_Lactobacillus_sp_Koumiss_strain_Koumiss_Lactobacillus_lindneri_strain_TMW_1.1993	0.17	0.13	0.17	0.16
46	Bacillus_sp_1s_1_Bacillus_weihaiensis_strain_Alg07_Lactobacillus_sp_Koumiss_strain_Koumiss_Lactobacillus_buchneri_NRRL_B_30929_strain_NRRL_B_30929	0	0.12	0.13	0.14
47	Bacillus_sp_1s_1_Bacillus_weihaiensis_strain_Alg07_Lactobacillus_lindneri_strain_TMW_1.1993_Lactobacillus_buchneri_NRRL_B_30929_strain_NRRL_B_30929	0.17	0.13	0.17	0.16
48	Bacillus_sp_1s_1_Lactobacillus_sakei_strain_WiKim0063_Lactobacillus_sp_Koumiss_strain_Koumiss_Lactobacillus_lindneri_strain_TMW_1.1993	0	0.11	0.16	0.15
49	Bacillus_sp_1s_1_Lactobacillus_sakei_strain_WiKim0063_Lactobacillus_sp_Koumiss_strain_Koumiss_Lactobacillus_buchneri_NRRL_B_30929_strain_NRRL_B_30929	0.13	0.11	0	0.13
50	Bacillus_sp_1s_1_Lactobacillus_sakei_strain_WiKim0063_Lactobacillus_lindneri_strain_TMW_1.1993_Lactobacillus_buchneri_NRRL_B_30929_strain_NRRL_B_30929	0.16	0.11	0.15	0
51	Bacillus_sp_1s_1_Lactobacillus_sp_Koumiss_strain_Koumiss_Lactobacillus_lindneri_strain_TMW_1.1993_Lactobacillus_buchneri_NRRL_B_30929_strain_NRRL_B_30929	0.16	0.1	0	0.15
52	Bacillus_weihaiensis_strain_Alg07_Lactobacillus_sakei_strain_WiKim0063_Lactobacillus_sp_Koumiss_strain_Koumiss_Lactobacillus_lindneri_strain_TMW_1.1993	0	0	0.17	0
53	Bacillus_weihaiensis_strain_Alg07_Lactobacillus_sakei_strain_WiKim0063_Lactobacillus_sp_Koumiss_strain_Koumiss_Lactobacillus_buchneri_NRRL_B_30929_strain_NRRL_B_30929	0.15	0	0.13	0.14
54	Bacillus_sp_1s_1_Lactobacillus_sakei_strain_WiKim0063_Lactobacillus_lindneri_strain_TMW_1.1993_Lactobacillus_buchneri_NRRL_B_30929_strain_NRRL_B_30929	0.16	0.11	0.15	0
55	Bacillus_weihaiensis_strain_Alg07_Lactobacillus_sp_Koumiss_strain_Koumiss_Lactobacillus_lindneri_strain_TMW_1.1993_Lactobacillus_buchneri_NRRL_B_30929_strain_NRRL_B_30929	0.17	0.13	0	0.16
56	Lactobacillus_sakei_strain_WiKim0063_Lactobacillus_sp_Koumiss_strain_Koumiss_Lactobacillus_lindneri_strain_TMW_1.1993_Lactobacillus_buchneri_NRRL_B_30929_strain_NRRL_B_30929	0	0	0	0
57	Bacillus_sp_1s_1_Bacillus_weihaiensis_strain_Alg07_Lactobacillus_sakei_strain_WiKim0063_Lactobacillus_sp_Koumiss_strain_Koumiss_Lactobacillus_lindneri_strain_TMW_1.1993	0.17	0	0.17	0
58	Bacillus_sp_1s_1_Bacillus_weihaiensis_strain_Alg07_Lactobacillus_sakei_strain_WiKim0063_Lactobacillus_sp_Koumiss_strain_Koumiss_Lactobacillus_buchneri_NRRL_B_30929_strain_NRRL_B_30929	0.15	0.12	0.13	0.14
59	Bacillus_sp_1s_1_Bacillus_weihaiensis_strain_Alg07_Lactobacillus_sakei_strain_WiKim0063_Lactobacillus_lindneri_strain_TMW_1.1993_Lactobacillus_buchneri_NRRL_B_30929_strain_NRRL_B_30929	0.17	0	0.17	0.16
60	Bacillus_sp_1s_1_Bacillus_weihaiensis_strain_Alg07_Lactobacillus_sp_Koumiss_strain_Koumiss_Lactobacillus_lindneri_strain_TMW_1.1993_Lactobacillus_buchneri_NRRL_B_30929_strain_NRRL_B_30929	0.17	0.13	0.17	0.16
61	Bacillus_sp_1s_1_Lactobacillus_sakei_strain_WiKim0063_Lactobacillus_sp_Koumiss_strain_Koumiss_Lactobacillus_lindneri_strain_TMW_1.1993_Lactobacillus_buchneri_NRRL_B_30929_strain_NRRL_B_30929	0	0	0.16	0.15
62	Bacillus_weihaiensis_strain_Alg07_Lactobacillus_sakei_strain_WiKim0063_Lactobacillus_sp_Koumiss_strain_Koumiss_Lactobacillus_lindneri_strain_TMW_1.1993_Lactobacillus_buchneri_NRRL_B_30929_strain_NRRL_B_30929	0	0	0.17	0
63	Bacillus_sp_1s_1_Bacillus_weihaiensis_strain_Alg07_Lactobacillus_sakei_strain_WiKim0063_Lactobacillus_sp_Koumiss_strain_Koumiss_Lactobacillus_lindneri_strain_TMW_1.1993_Lactobacillus_buchneri_NRRL_B_30929_strain_NRRL_B_30929	0	0.11	0.13	0

## Sheet: S Table 10
Supplementary Table 10 : ANI analysis of Bacillus sp 1s (GCA_002269275.1_ASM226927v1 /query) against strains from other genera listed in this study
	GCA_002269275.1_ASM226927v1_genomic
GCA_002269275.1_ASM226927v1_genomic	1
GCA_001896025.1_ASM189602v1_genomic	0.999785
GCA_000008425.1_ASM842v1_genomic	0.997665
GCA_000408885.1_ASM40888v1_genomic	0.946933
GCA_001936235.1_ASM193623v1_genomic	0.931624
GCA_002075105.1_ASM207510v1_genomic	0.926407
GCA_000785105.2_ASM78510v2_genomic	0.925373
GCA_005311005.1_ASM531100v1_genomic	0.923645
GCA_001922025.1_ASM192202v1_genomic	0.917676
GCA_000211375.1_ASM21137v1_genomic	0.917676
GCA_002970915.1_ASM297091v1_genomic	0.916318
GCA_002970935.1_ASM297093v1_genomic	0.912664
GCA_009025875.1_ASM902587v1_genomic	0.912651
GCA_002250035.1_ASM225003v1_genomic	0.912387
GCA_002224565.1_ASM222456v1_genomic	0.912387
GCA_009184705.1_ASM918470v1_genomic	0.91198
GCA_002850035.1_ASM285003v1_genomic	0.911111
GCA_001663835.1_ASM166383v1_genomic	0.909091
GCA_009739535.1_ASM973953v1_genomic	0.905775
GCA_000026065.1_ASM2606v1_genomic	0.905775
GCA_001702115.1_ASM170211v1_genomic	0.905199
GCA_002850055.1_ASM285005v1_genomic	0.902141
GCA_003795065.1_ASM379506v1_genomic	0.901961
GCA_001721685.1_ASM172168v1_genomic	0.901853
GCA_000225325.1_ASM22532v1_genomic	0.900662
GCA_001663655.1_ASM166365v1_genomic	0.899731
GCA_000026485.1_ASM2648v1_genomic	0.899696
GCA_000014525.1_ASM1452v1_genomic	0.899696
GCA_003028835.1_ASM302883v1_genomic	0.898233
GCA_001936335.1_ASM193633v1_genomic	0.895954
GCA_000014465.1_ASM1446v1_genomic	0.89404
GCA_003522965.1_ASM352296v1_genomic	0.892663
GCA_900636945.1_45532_G01_genomic	0.891526
GCA_008632615.1_ASM863261v1_genomic	0.890599
GCA_000706725.1_ASM70672v1_genomic	0.889235
GCA_002762335.1_ASM276233v1_genomic	0.88911
GCA_000009825.1_ASM982v1_genomic	0.888902
GCA_002706745.1_ASM270674v1_genomic	0.885535
GCA_008694025.1_ASM869402v1_genomic	0.885375
GCA_008033155.1_ASM803315v1_genomic	0.885311
GCA_009428965.1_ASM942896v1_genomic	0.884864
GCA_000829395.1_ASM82939v1_genomic	0.884044
GCA_009362935.1_ASM936293v1_genomic	0.883217
GCA_005157865.1_ASM515786v1_genomic	0.882635
GCA_000011045.1_ASM1104v1_genomic	0.882022
GCA_002706425.1_ASM270642v1_genomic	0.880435
GCA_009858215.1_ASM985821v1_genomic	0.880033
GCA_002849895.1_ASM284989v1_genomic	0.879971
GCA_000010145.1_ASM1014v1_genomic	0.878002
GCA_008876665.1_ASM887666v1_genomic	0.877732
GCA_900116935.1_Chromosome_genomic	0.877612
GCA_001443645.1_ASM144364v1_genomic	0.877609
GCA_000008065.1_ASM806v1_genomic	0.876444
GCA_003627035.1_ASM362703v1_genomic	0.876347
GCA_001314945.1_ASM131494v1_genomic	0.875608
GCA_002310475.1_ASM231047v1_genomic	0.875424
GCA_000014425.1_ASM1442v1_genomic	0.875369
GCA_003584685.1_ASM358468v1_genomic	0.875369
GCA_008694105.1_ASM869410v1_genomic	0.875
GCA_000093085.1_ASM9308v1_genomic	0.874881
GCA_009834385.1_ASM983438v1_genomic	0.874361
GCA_003096215.1_ASM309621v1_genomic	0.874269
GCA_004359375.1_ASM435937v1_genomic	0.874172
GCA_000011985.1_ASM1198v1_genomic	0.873901
GCA_000015385.1_ASM1538v1_genomic	0.873127
GCA_001314245.2_ASM131424v2_genomic	0.871828
GCA_009496955.1_ASM949695v1_genomic	0.871407
GCA_000214785.1_ASM21478v1_genomic	0.871075
GCA_001951175.1_ASM195117v1_genomic	0.87041
GCA_000831645.3_ASM83164v3_genomic	0.870019
GCA_001602195.1_ASM160219v1_genomic	0.869356
GCA_001042405.1_ASM104240v1_genomic	0.869312
GCA_000761135.1_ASM76113v1_genomic	0.869198
GCA_000014405.1_ASM1440v1_genomic	0.868387
GCA_004116995.1_ASM411699v1_genomic	0.868338
GCA_001971585.1_ASM197158v1_genomic	0.868132
GCA_003150935.1_ASM315093v1_genomic	0.866733
GCA_000006865.1_ASM686v1_genomic	0.866421
GCA_003627095.1_ASM362709v1_genomic	0.865484
GCA_003151025.1_ASM315102v1_genomic	0.864802
GCA_003410415.1_ASM341041v1_genomic	0.863716
GCA_009720625.1_ASM972062v1_genomic	0.862953
GCA_000724485.1_ASM72448v1_genomic	0.862285
GCA_003173695.1_ASM317369v1_genomic	0.861974
GCA_002688605.1_ASM268860v1_genomic	0.861512
GCA_006965445.1_ASM696544v1_genomic	0.861273
GCA_003966295.1_ASM396629v1_genomic	0.861063
GCA_009363695.1_ASM936369v1_genomic	0.861027
GCA_000972245.3_ASM97224v3_genomic	0.860146
GCA_006965545.1_ASM696554v1_genomic	0.860011
GCA_002250055.1_ASM225005v1_genomic	0.858103
GCA_003606365.2_ASM360636v2_genomic	0.857874
GCA_004116955.1_ASM411695v1_genomic	0.857826
GCA_000017425.1_ASM1742v1_genomic	0.8575
GCA_006007945.1_ASM600794v1_genomic	0.857334
GCA_003667865.1_ASM366786v1_genomic	0.857206
GCA_003999735.1_ASM399973v1_genomic	0.856421
GCA_003586445.1_ASM358644v1_genomic	0.856182
GCA_003667825.1_ASM366782v1_genomic	0.855753
GCA_001645685.2_ASM164568v2_genomic	0.854884
GCA_002202015.1_ASM220201v1_genomic	0.854627
GCA_009818105.1_ASM981810v1_genomic	0.854572
GCA_000742855.1_ASM74285v1_genomic	0.853846
GCA_002276165.1_ASM227616v1_genomic	0.853476
GCA_003667765.1_ASM366776v1_genomic	0.853419
GCA_006704205.1_ASM670420v1_genomic	0.852667
GCA_000018825.1_ASM1882v1_genomic	0.852309
GCA_003726095.1_ASM372609v1_genomic	0.852223
GCA_001889165.1_ASM188916v1_genomic	0.851923
GCA_002024265.1_ASM202426v1_genomic	0.851903
GCA_000259365.1_ASM25936v1_genomic	0.851428
GCA_000177235.2_ASM17723v2_genomic	0.851195
GCA_001050435.1_ASM105043v1_genomic	0.850446
GCA_000294775.2_ASM29477v2_genomic	0.850446
GCA_000952895.1_BS34ACh_genomic	0.850409
GCA_001578185.1_ASM157818v1_genomic	0.85039
GCA_003612955.1_ASM361295v1_genomic	0.850026
GCA_002157855.1_ASM215785v1_genomic	0.849781
GCA_001719185.1_ASM171918v1_genomic	0.849556
GCA_000005825.2_ASM582v2_genomic	0.84946
GCA_000169195.2_ASM16919v2_genomic	0.849172
GCA_000959025.1_ASM95902v1_genomic	0.848905
GCA_002443095.1_ASM244309v1_genomic	0.848869
GCA_003330965.1_ASM333096v1_genomic	0.848848
GCA_004103875.1_ASM410387v1_genomic	0.848609
GCA_005937795.2_ASM593779v2_genomic	0.848323
GCA_000009045.1_ASM904v1_genomic	0.848314
GCA_900478165.1_48290_A02_genomic	0.848283
GCA_005671335.1_ASM567133v1_genomic	0.84814
GCA_000978495.1_ASM97849v1_genomic	0.847998
GCA_003047225.1_ASM304722v1_genomic	0.847776
GCA_007995155.1_ASM799515v1_genomic	0.847724
GCA_003595605.1_ASM359560v1_genomic	0.847449
GCA_000025805.1_ASM2580v1_genomic	0.847219
GCA_001648135.1_ASM164813v1_genomic	0.846992
GCA_003932815.1_ASM393281v1_genomic	0.846802
GCA_001719225.1_ASM171922v1_genomic	0.846706
GCA_008274865.1_ASM827486v1_genomic	0.846565
GCA_003866015.1_ASM386601v1_genomic	0.846538
GCA_008274885.1_ASM827488v1_genomic	0.846456
GCA_008274905.1_ASM827490v1_genomic	0.846228
GCA_002109385.1_ASM210938v1_genomic	0.84611
GCA_000224985.1_ASM22498v1_genomic	0.845738
GCA_009861435.1_ASM986143v1_genomic	0.845649
GCA_000007825.1_ASM782v1_genomic	0.845649
GCA_002201875.1_ASM220187v1_genomic	0.845568
GCA_000877815.1_ASM87781v1_genomic	0.845503
GCA_004799705.1_ASM479970v1_genomic	0.845441
GCA_001553895.1_ASM155389v1_genomic	0.844046
GCA_000972685.1_ASM97268v1_genomic	0.843968
GCA_000829195.1_ASM82919v1_genomic	0.843877
GCA_004101925.1_ASM410192v1_genomic	0.843769
GCA_009739945.1_ASM973994v1_genomic	0.843731
GCA_001050115.1_ASM105011v1_genomic	0.843692
GCA_004006435.1_ASM400643v1_genomic	0.842884
GCA_000195515.1_ASM19551v1_genomic	0.842745
GCA_000496285.1_ASM49628v1_genomic	0.842243
GCA_008432245.1_ASM843224v1_genomic	0.842243
GCA_002073415.2_ASM207341v2_genomic	0.842186
GCA_000800825.1_ASM80082v1_genomic	0.842091
GCA_001857925.1_ASM185792v1_genomic	0.84203
GCA_000831065.1_ASM83106v1_genomic	0.841859
GCA_002173495.1_ASM217349v1_genomic	0.841836
GCA_000017885.4_ASM1788v4_genomic	0.841351
GCA_009759805.1_ASM975980v1_genomic	0.841221
GCA_002850535.1_ASM285053v1_genomic	0.841046
GCA_001895885.1_ASM189588v1_genomic	0.840967
GCA_009884315.1_ASM988431v1_genomic	0.840396
GCA_000747345.1_ASM74734v1_genomic	0.840198
GCA_000815145.1_ASM81514v1_genomic	0.839622
GCA_005848985.1_ASM584898v1_genomic	0.839531
GCA_000165925.1_ASM16592v1_genomic	0.839418
GCA_003047165.1_ASM304716v1_genomic	0.839346
GCA_003812125.1_ASM381212v1_genomic	0.839283
GCA_001999205.1_ASM199920v1_genomic	0.838769
GCA_002763675.1_ASM276367v1_genomic	0.838152
GCA_000015785.2_ASM1578v2_genomic	0.837836
GCA_002843505.1_ASM284350v1_genomic	0.837701
GCA_000827045.1_ASM82704v1_genomic	0.837628
GCA_002833485.1_ASM283348v1_genomic	0.837471
GCA_000008505.1_ASM850v1_genomic	0.837423
GCA_000007845.1_ASM784v1_genomic	0.837161
GCA_001831375.1_ASM183137v1_genomic	0.836991
GCA_004322655.1_ASM432265v1_genomic	0.836875
GCA_005154805.1_ASM515480v1_genomic	0.836738
GCA_004006295.1_ASM400629v1_genomic	0.835956
GCA_009676825.1_ASM967682v1_genomic	0.834573
GCA_006457285.1_ASM645728v1_genomic	0.832708
GCA_000473245.1_ASM47324v1_genomic	0.831419
GCA_000242895.3_ASM24289v3_genomic	0.828188
GCA_007363175.1_ASM736317v1_genomic	0.825565
GCA_002240375.2_ASM224037v2_genomic	0.821023
GCA_900183405.1_ASM90018340v1_genomic	0.803977
GCA_003288115.1_ASM328811v1_genomic	0.800613
GCA_000008925.1_ASM892v1_genomic	0.772169
GCA_001050475.1_ASM105047v1_genomic	0.771104
GCA_008831385.1_ASM883138v1_genomic	0.770035
GCA_009662295.1_ASM966229v1_genomic	0
GCA_000269925.1_ASM26992v1_genomic	0
GCA_002211885.1_ASM221188v1_genomic	0
GCA_000023085.1_ASM2308v1_genomic	0
GCA_000010005.1_ASM1000v1_genomic	0
GCA_001702155.1_ASM170215v1_genomic	0
GCA_000981525.1_L_piscium_genomic	0
GCA_009648555.1_ASM964855v1_genomic	0
GCA_000248095.3_ASM24809v3_genomic	0
